# Supplementary material for: Association of Extracellular Signal-Regulated Kinase Genes With Myopia: A Longitudinal Study of Chinese Children
Source: Front Genet. 2021 May 27;12:654869. doi: 10.3389/fgene.2021.654869 (PMC8191505; doi:10.3389/fgene.2021.654869)
Supplement: Supplementary file 2 [file Table_1.XLSX]

## Sheet: table
#term ID	term description	strength	false discovery rate	matching proteins in your network (labels)
Cellular Component (GO)
GO:0009986	cell surface	1.05	8.74e-06	PDGFRA,ITGAV,PDGFRB,PDGFB,PDGFA,GRIN2A,PDGFC,NTRK1,GRIN2B
GO:0005886	plasma membrane	0.47	2.92e-05	PLCG1,KRAS,PDGFRA,ITGAV,PDGFRB,MAPK3,PIK3CA,STAT3,CRK,PDGFB,GRB2,GRIN2A,RASGRF1,HRAS,PDGFC,PIK3R1,NTRK1,GRIN2B
GO:0120025	plasma membrane bounded cell projection	0.69	0.00015	PLCG1,PDGFRA,ITGAV,MAPK3,PIK3CA,PDGFA,STAT1,GRIN2A,RASGRF1,NTRK1,GRIN2B
GO:0005943	phosphatidylinositol 3-kinase complex, class IA	2.93	0.00025	PIK3CA,PIK3R1
GO:0030054	cell junction	0.83	0.00033	PLCG1,PDGFRA,ITGAV,MAPK3,GRB2,GRIN2A,PIK3R1,GRIN2B
GO:0016020	membrane	0.31	0.00041	PLCG1,KRAS,PDGFRA,ITGAV,PDGFRB,MAPK3,PIK3CA,STAT3,CRK,PDGFB,PDGFA,PTPN5,GRB2,GRIN2A,RASGRF1,HRAS,PDGFC,PIK3R1,NTRK1,GRIN2B
GO:0005737	cytoplasm	0.22	0.00099	PLCG1,KRAS,PDGFRA,ITGAV,PDGFRB,MAPK3,PIK3CA,STAT3,CRK,PDGFB,PTPN11,CRKL,PDGFA,PTPN5,STAT1,GRB2,GRIN2A,RASGRF1,HRAS,PDGFC,PIK3R1,NTRK1
GO:0005829	cytosol	0.41	0.0011	PLCG1,KRAS,ITGAV,MAPK3,PIK3CA,STAT3,CRK,PTPN11,CRKL,STAT1,GRB2,RASGRF1,HRAS,PDGFC,PIK3R1
GO:0017146	NMDA selective glutamate receptor complex	2.23	0.0014	GRIN2A,GRIN2B
GO:0005902	microvillus	1.49	0.0019	PDGFRA,ITGAV,PDGFA
GO:0005794	Golgi apparatus	0.66	0.0024	PDGFRB,MAPK3,PDGFB,PDGFA,GRB2,HRAS,PDGFC,PIK3R1
GO:0008180	COP9 signalosome	2.05	0.0024	PLCG1,GRB2
GO:0019898	extrinsic component of membrane	1.13	0.0025	KRAS,PIK3CA,GRB2,PIK3R1
GO:0032991	protein-containing complex	0.4	0.0025	PLCG1,PDGFRA,ITGAV,MAPK3,PIK3CA,STAT3,CRK,PTPN11,STAT1,GRB2,GRIN2A,PIK3R1,NTRK1,GRIN2B
GO:0012505	endomembrane system	0.41	0.0037	ITGAV,PDGFRB,MAPK3,PDGFB,CRKL,PDGFA,PTPN5,GRB2,GRIN2A,HRAS,PDGFC,PIK3R1,NTRK1
GO:0043235	receptor complex	1.05	0.004	ITGAV,GRIN2A,NTRK1,GRIN2B
GO:0031410	cytoplasmic vesicle	0.54	0.0053	ITGAV,PDGFRB,MAPK3,PDGFB,CRKL,PDGFA,GRB2,GRIN2A,NTRK1
GO:0005622	intracellular	0.14	0.0059	PLCG1,KRAS,PDGFRA,ITGAV,PDGFRB,MAPK3,PIK3CA,STAT3,CRK,PDGFB,PTPN11,CRKL,PDGFA,PTPN5,STAT1,GRB2,GRIN2A,RASGRF1,HRAS,PDGFC,PIK3R1,NTRK1,GRIN2B
GO:0098802	plasma membrane receptor complex	1.21	0.0064	ITGAV,GRIN2A,GRIN2B
GO:0098796	membrane protein complex	0.69	0.0079	ITGAV,PIK3CA,GRB2,GRIN2A,PIK3R1,GRIN2B
GO:0098590	plasma membrane region	0.68	0.0081	ITGAV,PDGFRB,MAPK3,PDGFB,GRIN2A,GRIN2B
GO:0030027	lamellipodium	1.14	0.0084	PLCG1,ITGAV,PIK3CA
GO:0098552	side of membrane	0.89	0.0093	KRAS,PDGFRA,ITGAV,GRB2
GO:0043227	membrane-bounded organelle	0.18	0.0147	PLCG1,KRAS,PDGFRA,ITGAV,PDGFRB,MAPK3,STAT3,CRK,PDGFB,PTPN11,CRKL,PDGFA,PTPN5,STAT1,GRB2,GRIN2A,HRAS,PDGFC,PIK3R1,NTRK1
GO:0098797	plasma membrane protein complex	0.83	0.0147	ITGAV,GRB2,GRIN2A,GRIN2B
GO:0043226	organelle	0.16	0.0155	PLCG1,KRAS,PDGFRA,ITGAV,PDGFRB,MAPK3,STAT3,CRK,PDGFB,PTPN11,CRKL,PDGFA,PTPN5,STAT1,GRB2,GRIN2A,HRAS,PDGFC,PIK3R1,NTRK1,GRIN2B
GO:0031093	platelet alpha granule lumen	1.4	0.0158	PDGFB,PDGFA
GO:0005788	endoplasmic reticulum lumen	0.93	0.026	PDGFB,PDGFA,PDGFC
GO:0045121	membrane raft	0.93	0.026	KRAS,MAPK3,CRK
GO:0005796	Golgi lumen	1.23	0.0289	PDGFB,PDGFA
GO:0031234	extrinsic component of cytoplasmic side of plasma membrane	1.21	0.0309	KRAS,GRB2
GO:0000139	Golgi membrane	0.68	0.0385	PDGFB,PDGFA,HRAS,PDGFC
GO:0043005	neuron projection	0.57	0.0387	STAT1,GRIN2A,RASGRF1,NTRK1,GRIN2B
GO:0043229	intracellular organelle	0.14	0.0387	PLCG1,KRAS,PDGFRA,ITGAV,PDGFRB,MAPK3,STAT3,CRK,PDGFB,PTPN11,CRKL,PDGFA,PTPN5,STAT1,GRB2,GRIN2A,HRAS,PDGFC,PIK3R1,NTRK1
GO:0031090	organelle membrane	0.36	0.0394	ITGAV,STAT3,PDGFB,PDGFA,PTPN5,GRB2,HRAS,PDGFC,NTRK1
GO:0031226	intrinsic component of plasma membrane	0.49	0.0394	PDGFRA,ITGAV,PDGFRB,GRIN2A,NTRK1,GRIN2B
GO:0005634	nucleus	0.24	0.0404	PLCG1,PDGFRA,PDGFRB,MAPK3,STAT3,CRK,PTPN11,CRKL,PTPN5,STAT1,GRB2,HRAS,PDGFC,PIK3R1
GO:0005925	focal adhesion	1.1	0.0406	ITGAV,MAPK3
GO:0005911	cell-cell junction	0.8	0.0413	PLCG1,GRB2,PIK3R1
GO:0005924	cell-substrate adherens junction	1.09	0.0413	ITGAV,MAPK3
GO:0043231	intracellular membrane-bounded organelle	0.17	0.0413	PLCG1,KRAS,PDGFRA,PDGFRB,MAPK3,STAT3,CRK,PDGFB,PTPN11,CRKL,PDGFA,PTPN5,STAT1,GRB2,GRIN2A,HRAS,PDGFC,PIK3R1
GO:0098791	Golgi subcompartment	0.63	0.0443	PDGFB,PDGFA,HRAS,PDGFC
GO:0005623	cell	0.08	0.0468	PLCG1,KRAS,PDGFRA,ITGAV,PDGFRB,MAPK3,PIK3CA,STAT3,CRK,PDGFB,PTPN11,CRKL,PDGFA,PTPN5,STAT1,GRB2,GRIN2A,RASGRF1,HRAS,PDGFC,PIK3R1,NTRK1,GRIN2B
GO:0005783	endoplasmic reticulum	0.45	0.0492	PDGFB,PDGFA,PTPN5,GRIN2A,PDGFC,PIK3R1
Molecular Function (GO)
GO:0001784	phosphotyrosine residue binding	2.21	4.31e-12	MAPK3,CRK,PTPN11,CRKL,PTPN5,GRB2,PIK3R1
GO:0046934	phosphatidylinositol-4,5-bisphosphate 3-kinase activity	2	4.31e-12	PDGFRA,PDGFRB,PIK3CA,PDGFB,PTPN11,PDGFA,GRB2,PIK3R1
GO:0019899	enzyme binding	0.82	1.71e-10	PLCG1,PDGFRA,ITGAV,PDGFRB,MAPK3,STAT3,CRK,PDGFB,PTPN11,PDGFA,STAT1,GRB2,GRIN2A,RASGRF1,PIK3R1,NTRK1,GRIN2B
GO:0005102	signaling receptor binding	0.93	2.27e-10	PLCG1,PDGFRA,ITGAV,PDGFRB,STAT3,CRK,PDGFB,PTPN11,PDGFA,STAT1,GRB2,RASGRF1,PDGFC,PIK3R1,NTRK1
GO:0005515	protein binding	0.47	4.28e-10	PLCG1,KRAS,PDGFRA,ITGAV,PDGFRB,MAPK3,PIK3CA,STAT3,CRK,PDGFB,PTPN11,CRKL,PDGFA,PTPN5,STAT1,GRB2,GRIN2A,RASGRF1,HRAS,PDGFC,PIK3R1,NTRK1,GRIN2B
GO:0005161	platelet-derived growth factor receptor binding	2.45	5.62e-10	PDGFRA,PDGFRB,PDGFB,PDGFA,PDGFC
GO:0005088	Ras guanyl-nucleotide exchange factor activity	1.45	6.43e-09	PDGFRA,PDGFRB,PDGFB,PDGFA,GRB2,GRIN2A,RASGRF1,GRIN2B
GO:0043560	insulin receptor substrate binding	2.49	3.94e-08	PIK3CA,PTPN11,GRB2,PIK3R1
GO:0048407	platelet-derived growth factor binding	2.49	3.94e-08	PDGFRA,PDGFRB,PDGFB,PDGFA
GO:0005165	neurotrophin receptor binding	2.45	4.55e-08	PLCG1,GRB2,PIK3R1,NTRK1
GO:0016773	phosphotransferase activity, alcohol group as acceptor	1.04	1.07e-07	PDGFRA,PDGFRB,MAPK3,PIK3CA,PDGFB,PTPN11,PDGFA,GRB2,PIK3R1,NTRK1
GO:0019838	growth factor binding	1.61	1.18e-07	PDGFRA,ITGAV,PDGFRB,PDGFB,PDGFA,NTRK1
GO:0070851	growth factor receptor binding	1.59	1.4e-07	PDGFRA,PDGFRB,PDGFB,PDGFA,GRB2,PDGFC
GO:0016301	kinase activity	1.01	2e-07	PDGFRA,PDGFRB,MAPK3,PIK3CA,PDGFB,PTPN11,PDGFA,GRB2,PIK3R1,NTRK1
GO:0019900	kinase binding	1.05	5.25e-07	PLCG1,ITGAV,PDGFRB,STAT3,CRK,PTPN11,GRB2,PIK3R1,NTRK1
GO:0005168	neurotrophin TRKA receptor binding	2.63	1.29e-06	PLCG1,GRB2,PIK3R1
GO:0035591	signaling adaptor activity	1.63	1.29e-06	CRK,PTPN11,CRKL,GRB2,PIK3R1
GO:0016303	1-phosphatidylinositol-3-kinase activity	1.89	2.56e-06	PIK3CA,PTPN11,GRB2,PIK3R1
GO:0019901	protein kinase binding	1.06	2.56e-06	PLCG1,ITGAV,PDGFRB,STAT3,CRK,PTPN11,GRB2,PIK3R1
GO:0005126	cytokine receptor binding	1.27	5.39e-06	PLCG1,STAT3,STAT1,GRB2,PIK3R1,NTRK1
GO:0005070	SH3/SH2 adaptor activity	1.78	5.9e-06	CRK,PTPN11,CRKL,GRB2
GO:0019902	phosphatase binding	1.4	1.19e-05	MAPK3,STAT3,STAT1,GRB2,PIK3R1
GO:0042802	identical protein binding	0.73	1.19e-05	KRAS,PDGFRA,MAPK3,STAT3,PDGFB,CRKL,PDGFA,STAT1,GRB2,PDGFC,NTRK1
GO:0098772	molecular function regulator	0.72	1.39e-05	PDGFRA,PDGFRB,PIK3CA,PDGFB,PDGFA,GRB2,GRIN2A,RASGRF1,PDGFC,PIK3R1,GRIN2B
GO:1990782	protein tyrosine kinase binding	1.65	1.65e-05	PLCG1,CRK,PTPN11,PIK3R1
GO:0005017	platelet-derived growth factor-activated receptor activity	2.75	8.62e-05	PDGFRA,PDGFRB
GO:0019903	protein phosphatase binding	1.44	8.67e-05	STAT3,STAT1,GRB2,PIK3R1
GO:0022849	glutamate-gated calcium ion channel activity	2.53	0.00017	GRIN2A,GRIN2B
GO:0038085	vascular endothelial growth factor binding	2.53	0.00017	PDGFRA,PDGFRB
GO:0042803	protein homodimerization activity	0.86	0.0002	PDGFRA,STAT3,PDGFB,PDGFA,STAT1,PDGFC,NTRK1
GO:0004972	NMDA glutamate receptor activity	2.39	0.00028	GRIN2A,GRIN2B
GO:0031730	CCR5 chemokine receptor binding	2.39	0.00028	STAT3,STAT1
GO:0004714	transmembrane receptor protein tyrosine kinase activity	1.62	0.00031	PDGFRA,PDGFRB,NTRK1
GO:0004713	protein tyrosine kinase activity	1.28	0.00032	PDGFRA,PDGFRB,GRB2,NTRK1
GO:0030971	receptor tyrosine kinase binding	1.61	0.00032	PLCG1,PTPN11,PIK3R1
GO:0004672	protein kinase activity	0.91	0.00039	PDGFRA,PDGFRB,MAPK3,PIK3CA,GRB2,NTRK1
GO:0046983	protein dimerization activity	0.72	0.0004	PDGFRA,STAT3,PDGFB,PDGFA,STAT1,PDGFC,PIK3R1,NTRK1
GO:0044877	protein-containing complex binding	0.79	0.00045	KRAS,PDGFRA,ITGAV,PDGFB,PTPN11,PDGFA,PIK3R1
GO:0005159	insulin-like growth factor receptor binding	2.03	0.00095	CRK,PIK3R1
GO:0005234	extracellularly glutamate-gated ion channel activity	1.95	0.0013	GRIN2A,GRIN2B
GO:0005262	calcium channel activity	1.35	0.0015	ITGAV,GRIN2A,GRIN2B
GO:0005158	insulin receptor binding	1.87	0.0017	PTPN11,PIK3R1
GO:0046875	ephrin receptor binding	1.78	0.0023	CRK,GRB2
GO:0022843	voltage-gated cation channel activity	1.25	0.0025	ITGAV,GRIN2A,GRIN2B
GO:0043548	phosphatidylinositol 3-kinase binding	1.77	0.0025	PDGFRB,PIK3R1
GO:0008083	growth factor activity	1.2	0.0035	PDGFB,PDGFA,PDGFC
GO:0038023	signaling receptor activity	0.62	0.0038	PDGFRA,ITGAV,PDGFRB,STAT3,GRIN2A,NTRK1,GRIN2B
GO:0051427	hormone receptor binding	1.17	0.0043	STAT3,PTPN11,STAT1
GO:0003824	catalytic activity	0.33	0.0046	PLCG1,KRAS,PDGFRA,PDGFRB,MAPK3,PIK3CA,PDGFB,PTPN11,PDGFA,PTPN5,GRB2,HRAS,PIK3R1,NTRK1
GO:0035254	glutamate receptor binding	1.6	0.0046	PLCG1,RASGRF1
GO:0097110	scaffold protein binding	1.47	0.0073	MAPK3,CRK
GO:0019003	GDP binding	1.46	0.0077	KRAS,HRAS
GO:0070491	repressing transcription factor binding	1.45	0.0078	STAT3,STAT1
GO:0005518	collagen binding	1.45	0.008	PDGFB,PDGFA
GO:0140096	catalytic activity, acting on a protein	0.5	0.008	PDGFRA,PDGFRB,MAPK3,PIK3CA,PTPN11,PTPN5,GRB2,NTRK1
GO:0035639	purine ribonucleoside triphosphate binding	0.52	0.0112	KRAS,PDGFRA,PDGFRB,MAPK3,PIK3CA,HRAS,NTRK1
GO:0001664	G protein-coupled receptor binding	0.97	0.012	STAT3,PTPN11,STAT1
GO:0032555	purine ribonucleotide binding	0.51	0.013	KRAS,PDGFRA,PDGFRB,MAPK3,PIK3CA,HRAS,NTRK1
GO:0036094	small molecule binding	0.44	0.0155	KRAS,PDGFRA,PDGFRB,MAPK3,PIK3CA,HRAS,NTRK1,GRIN2B
GO:0004725	protein tyrosine phosphatase activity	1.23	0.018	PTPN11,PTPN5
GO:0022839	ion gated channel activity	0.89	0.0185	ITGAV,GRIN2A,GRIN2B
GO:0042578	phosphoric ester hydrolase activity	0.86	0.0219	PLCG1,PTPN11,PTPN5
GO:0019904	protein domain specific binding	0.68	0.0229	KRAS,CRK,PTPN11,GRB2
GO:0043168	anion binding	0.4	0.0241	KRAS,PDGFRA,PDGFRB,MAPK3,PIK3CA,HRAS,NTRK1,GRIN2B
GO:0017124	SH3 domain binding	1.13	0.0248	CRK,GRB2
GO:0008144	drug binding	0.47	0.0304	PDGFRA,PDGFRB,MAPK3,PIK3CA,NTRK1,GRIN2B
GO:0004888	transmembrane signaling receptor activity	0.54	0.031	PDGFRA,PDGFRB,GRIN2A,NTRK1,GRIN2B
GO:0035257	nuclear hormone receptor binding	1.06	0.0323	STAT3,STAT1
Biological Process (GO)
GO:0007169	transmembrane receptor protein tyrosine kinase signaling pathway	1.46	1.83e-19	PLCG1,PDGFRA,ITGAV,PDGFRB,MAPK3,PIK3CA,STAT3,CRK,PDGFB,PTPN11,PDGFA,GRB2,HRAS,PDGFC,PIK3R1,NTRK1,GRIN2B
GO:1902533	positive regulation of intracellular signal transduction	1.2	5.35e-17	KRAS,PDGFRA,ITGAV,PDGFRB,MAPK3,PIK3CA,STAT3,CRK,PDGFB,PTPN11,CRKL,PDGFA,GRB2,RASGRF1,HRAS,PDGFC,PIK3R1,NTRK1
GO:0007166	cell surface receptor signaling pathway	0.91	1.22e-15	PLCG1,KRAS,PDGFRA,ITGAV,PDGFRB,MAPK3,PIK3CA,STAT3,CRK,PDGFB,PTPN11,CRKL,PDGFA,STAT1,GRB2,GRIN2A,HRAS,PDGFC,PIK3R1,NTRK1,GRIN2B
GO:0000165	MAPK cascade	1.53	2.55e-15	KRAS,PDGFRA,ITGAV,PDGFRB,MAPK3,PDGFB,CRKL,PDGFA,GRB2,GRIN2A,RASGRF1,HRAS,GRIN2B
GO:0016310	phosphorylation	1.09	2.55e-15	KRAS,PDGFRA,ITGAV,PDGFRB,MAPK3,PIK3CA,STAT3,PDGFB,PTPN11,CRKL,PDGFA,GRB2,GRIN2A,RASGRF1,HRAS,PIK3R1,NTRK1,GRIN2B
GO:0035556	intracellular signal transduction	1.02	2.55e-15	PLCG1,KRAS,PDGFRA,ITGAV,PDGFRB,MAPK3,PIK3CA,STAT3,PDGFB,CRKL,PDGFA,STAT1,GRB2,GRIN2A,RASGRF1,HRAS,PIK3R1,NTRK1,GRIN2B
GO:0010647	positive regulation of cell communication	1	5.35e-15	KRAS,PDGFRA,ITGAV,PDGFRB,MAPK3,PIK3CA,STAT3,CRK,PDGFB,PTPN11,CRKL,PDGFA,GRB2,GRIN2A,RASGRF1,HRAS,PDGFC,PIK3R1,NTRK1
GO:0023056	positive regulation of signaling	0.99	5.35e-15	KRAS,PDGFRA,ITGAV,PDGFRB,MAPK3,PIK3CA,STAT3,CRK,PDGFB,PTPN11,CRKL,PDGFA,GRB2,GRIN2A,RASGRF1,HRAS,PDGFC,PIK3R1,NTRK1
GO:0006796	phosphate-containing compound metabolic process	0.92	7.24e-15	PLCG1,KRAS,PDGFRA,ITGAV,PDGFRB,MAPK3,PIK3CA,STAT3,PDGFB,PTPN11,CRKL,PDGFA,PTPN5,GRB2,GRIN2A,RASGRF1,HRAS,PIK3R1,NTRK1,GRIN2B
GO:0043085	positive regulation of catalytic activity	1.04	8.06e-15	PLCG1,KRAS,PDGFRA,PDGFRB,MAPK3,PIK3CA,STAT3,CRK,PDGFB,PTPN11,CRKL,PDGFA,GRIN2A,RASGRF1,HRAS,PDGFC,NTRK1,GRIN2B
GO:1902531	regulation of intracellular signal transduction	0.96	1.31e-14	KRAS,PDGFRA,ITGAV,PDGFRB,MAPK3,PIK3CA,STAT3,CRK,PDGFB,PTPN11,CRKL,PDGFA,STAT1,GRB2,RASGRF1,HRAS,PDGFC,PIK3R1,NTRK1
GO:0006468	protein phosphorylation	1.17	1.58e-14	KRAS,PDGFRA,ITGAV,PDGFRB,MAPK3,PIK3CA,PDGFB,CRKL,PDGFA,GRB2,GRIN2A,RASGRF1,HRAS,PIK3R1,NTRK1,GRIN2B
GO:0048584	positive regulation of response to stimulus	0.9	1.79e-13	PLCG1,KRAS,PDGFRA,ITGAV,PDGFRB,MAPK3,PIK3CA,STAT3,CRK,PDGFB,PTPN11,CRKL,PDGFA,GRB2,RASGRF1,HRAS,PDGFC,PIK3R1,NTRK1
GO:0006935	chemotaxis	1.35	1.8e-13	PLCG1,PDGFRA,ITGAV,PDGFRB,MAPK3,PIK3CA,PDGFB,PTPN11,PDGFA,GRB2,HRAS,PIK3R1,NTRK1
GO:0043410	positive regulation of MAPK cascade	1.33	2.61e-13	KRAS,PDGFRA,ITGAV,PDGFRB,MAPK3,CRK,PDGFB,PTPN11,CRKL,PDGFA,HRAS,PDGFC,NTRK1
GO:0043406	positive regulation of MAP kinase activity	1.55	3.48e-13	KRAS,PDGFRB,MAPK3,CRK,PDGFB,PTPN11,CRKL,PDGFA,HRAS,PDGFC,NTRK1
GO:0043408	regulation of MAPK cascade	1.22	4.1e-13	KRAS,PDGFRA,ITGAV,PDGFRB,MAPK3,CRK,PDGFB,PTPN11,CRKL,PDGFA,GRB2,HRAS,PDGFC,NTRK1
GO:0042325	regulation of phosphorylation	0.99	4.18e-13	KRAS,PDGFRA,ITGAV,PDGFRB,MAPK3,PIK3CA,STAT3,CRK,PDGFB,PTPN11,CRKL,PDGFA,GRB2,HRAS,PDGFC,PIK3R1,NTRK1
GO:0001934	positive regulation of protein phosphorylation	1.13	4.99e-13	KRAS,PDGFRA,ITGAV,PDGFRB,MAPK3,PIK3CA,STAT3,CRK,PDGFB,PTPN11,CRKL,PDGFA,HRAS,PDGFC,NTRK1
GO:0032270	positive regulation of cellular protein metabolic process	0.99	5.44e-13	KRAS,PDGFRA,ITGAV,PDGFRB,MAPK3,PIK3CA,STAT3,CRK,PDGFB,PTPN11,CRKL,PDGFA,GRIN2A,HRAS,PDGFC,NTRK1,GRIN2B
GO:0033674	positive regulation of kinase activity	1.3	5.44e-13	KRAS,PDGFRA,PDGFRB,MAPK3,PIK3CA,CRK,PDGFB,PTPN11,CRKL,PDGFA,HRAS,PDGFC,NTRK1
GO:0050790	regulation of catalytic activity	0.86	5.81e-13	PLCG1,KRAS,PDGFRA,PDGFRB,MAPK3,PIK3CA,STAT3,CRK,PDGFB,PTPN11,CRKL,PDGFA,GRIN2A,RASGRF1,HRAS,PDGFC,PIK3R1,NTRK1,GRIN2B
GO:0010646	regulation of cell communication	0.73	8.37e-13	KRAS,PDGFRA,ITGAV,PDGFRB,MAPK3,PIK3CA,STAT3,CRK,PDGFB,PTPN11,CRKL,PDGFA,STAT1,GRB2,GRIN2A,RASGRF1,HRAS,PDGFC,PIK3R1,NTRK1,GRIN2B
GO:0070374	positive regulation of ERK1 and ERK2 cascade	1.64	8.38e-13	PDGFRA,PDGFRB,MAPK3,PDGFB,PTPN11,CRKL,PDGFA,HRAS,PDGFC,NTRK1
GO:0023051	regulation of signaling	0.73	9.6e-13	KRAS,PDGFRA,ITGAV,PDGFRB,MAPK3,PIK3CA,STAT3,CRK,PDGFB,PTPN11,CRKL,PDGFA,STAT1,GRB2,GRIN2A,RASGRF1,HRAS,PDGFC,PIK3R1,NTRK1,GRIN2B
GO:0030335	positive regulation of cell migration	1.35	1.64e-12	PLCG1,PDGFRA,ITGAV,PDGFRB,MAPK3,CRK,PDGFB,CRKL,PDGFA,HRAS,PDGFC,PIK3R1
GO:0042221	response to chemical	0.65	1.64e-12	PLCG1,KRAS,PDGFRA,ITGAV,PDGFRB,MAPK3,PIK3CA,STAT3,CRK,PDGFB,PTPN11,CRKL,PDGFA,PTPN5,STAT1,GRB2,GRIN2A,HRAS,PDGFC,PIK3R1,NTRK1,GRIN2B
GO:0001932	regulation of protein phosphorylation	1	2.42e-12	KRAS,PDGFRA,ITGAV,PDGFRB,MAPK3,PIK3CA,STAT3,CRK,PDGFB,PTPN11,CRKL,PDGFA,GRB2,HRAS,PDGFC,NTRK1
GO:0043549	regulation of kinase activity	1.15	2.42e-12	KRAS,PDGFRA,PDGFRB,MAPK3,PIK3CA,CRK,PDGFB,PTPN11,CRKL,PDGFA,HRAS,PDGFC,PIK3R1,NTRK1
GO:0031325	positive regulation of cellular metabolic process	0.75	3.62e-12	KRAS,PDGFRA,ITGAV,PDGFRB,MAPK3,PIK3CA,STAT3,CRK,PDGFB,PTPN11,CRKL,PDGFA,STAT1,GRB2,GRIN2A,HRAS,PDGFC,PIK3R1,NTRK1,GRIN2B
GO:0045860	positive regulation of protein kinase activity	1.3	5.29e-12	KRAS,PDGFRB,MAPK3,PIK3CA,CRK,PDGFB,PTPN11,CRKL,PDGFA,HRAS,PDGFC,NTRK1
GO:0030334	regulation of cell migration	1.17	1.29e-11	PLCG1,PDGFRA,ITGAV,PDGFRB,MAPK3,STAT3,CRK,PDGFB,CRKL,PDGFA,HRAS,PDGFC,PIK3R1
GO:0046854	phosphatidylinositol phosphorylation	1.82	1.32e-11	PDGFRA,PDGFRB,PIK3CA,PDGFB,PTPN11,PDGFA,GRB2,PIK3R1
GO:0065009	regulation of molecular function	0.71	1.49e-11	PLCG1,KRAS,PDGFRA,PDGFRB,MAPK3,PIK3CA,STAT3,CRK,PDGFB,PTPN11,CRKL,PDGFA,GRB2,GRIN2A,RASGRF1,HRAS,PDGFC,PIK3R1,NTRK1,GRIN2B
GO:0007165	signal transduction	0.6	1.75e-11	PLCG1,KRAS,PDGFRA,ITGAV,PDGFRB,MAPK3,PIK3CA,STAT3,CRK,PDGFB,PTPN11,CRKL,PDGFA,STAT1,GRB2,GRIN2A,RASGRF1,HRAS,PDGFC,PIK3R1,NTRK1,GRIN2B
GO:0010033	response to organic substance	0.76	1.75e-11	PLCG1,KRAS,PDGFRA,PDGFRB,MAPK3,PIK3CA,STAT3,CRK,PDGFB,PTPN11,CRKL,PTPN5,STAT1,GRB2,GRIN2A,PDGFC,PIK3R1,NTRK1,GRIN2B
GO:0048522	positive regulation of cellular process	0.58	3.36e-11	PLCG1,KRAS,PDGFRA,ITGAV,PDGFRB,MAPK3,PIK3CA,STAT3,CRK,PDGFB,PTPN11,CRKL,PDGFA,STAT1,GRB2,GRIN2A,RASGRF1,HRAS,PDGFC,PIK3R1,NTRK1,GRIN2B
GO:0048731	system development	0.63	3.64e-11	PLCG1,KRAS,PDGFRA,ITGAV,PDGFRB,MAPK3,PIK3CA,STAT3,PDGFB,PTPN11,CRKL,PDGFA,STAT1,GRB2,GRIN2A,RASGRF1,HRAS,PDGFC,PIK3R1,NTRK1,GRIN2B
GO:0051173	positive regulation of nitrogen compound metabolic process	0.74	3.66e-11	KRAS,PDGFRA,ITGAV,PDGFRB,MAPK3,PIK3CA,STAT3,CRK,PDGFB,PTPN11,CRKL,PDGFA,STAT1,GRIN2A,HRAS,PDGFC,PIK3R1,NTRK1,GRIN2B
GO:0009719	response to endogenous stimulus	0.97	3.68e-11	PLCG1,KRAS,PDGFRA,PDGFRB,MAPK3,PIK3CA,STAT3,CRK,PTPN11,CRKL,STAT1,GRB2,PDGFC,PIK3R1,NTRK1
GO:0032268	regulation of cellular protein metabolic process	0.79	4.14e-11	KRAS,PDGFRA,ITGAV,PDGFRB,MAPK3,PIK3CA,STAT3,CRK,PDGFB,PTPN11,CRKL,PDGFA,GRB2,GRIN2A,HRAS,PDGFC,NTRK1,GRIN2B
GO:0065008	regulation of biological quality	0.68	4.81e-11	PLCG1,KRAS,PDGFRA,ITGAV,MAPK3,PIK3CA,STAT3,CRK,PDGFB,PTPN11,PDGFA,STAT1,GRB2,GRIN2A,RASGRF1,HRAS,PDGFC,PIK3R1,NTRK1,GRIN2B
GO:0071495	cellular response to endogenous stimulus	1.03	5.33e-11	PLCG1,PDGFRA,PDGFRB,MAPK3,PIK3CA,STAT3,CRK,PTPN11,CRKL,STAT1,GRB2,PDGFC,PIK3R1,NTRK1
GO:0010604	positive regulation of macromolecule metabolic process	0.72	7.21e-11	KRAS,PDGFRA,ITGAV,PDGFRB,MAPK3,PIK3CA,STAT3,CRK,PDGFB,PTPN11,CRKL,PDGFA,STAT1,GRIN2A,HRAS,PDGFC,PIK3R1,NTRK1,GRIN2B
GO:0040011	locomotion	1.02	7.49e-11	PLCG1,PDGFRA,ITGAV,PDGFRB,MAPK3,PIK3CA,PDGFB,PTPN11,PDGFA,GRB2,GRIN2A,HRAS,PIK3R1,NTRK1
GO:0051716	cellular response to stimulus	0.5	9.05e-11	PLCG1,KRAS,PDGFRA,ITGAV,PDGFRB,MAPK3,PIK3CA,STAT3,CRK,PDGFB,PTPN11,CRKL,PDGFA,PTPN5,STAT1,GRB2,GRIN2A,RASGRF1,HRAS,PDGFC,PIK3R1,NTRK1,GRIN2B
GO:0071310	cellular response to organic substance	0.81	1.14e-10	PLCG1,KRAS,PDGFRA,PDGFRB,MAPK3,PIK3CA,STAT3,CRK,PDGFB,PTPN11,CRKL,PTPN5,STAT1,GRB2,PDGFC,PIK3R1,NTRK1
GO:0048008	platelet-derived growth factor receptor signaling pathway	2.18	1.16e-10	PDGFRA,PDGFRB,PDGFB,PTPN11,PDGFA,PDGFC
GO:0006950	response to stress	0.69	1.88e-10	KRAS,PDGFRA,PDGFRB,MAPK3,PIK3CA,STAT3,CRK,PDGFB,PTPN11,CRKL,PDGFA,STAT1,GRB2,GRIN2A,RASGRF1,HRAS,PDGFC,PIK3R1,NTRK1
GO:0048583	regulation of response to stimulus	0.64	2.06e-10	PLCG1,KRAS,PDGFRA,ITGAV,PDGFRB,MAPK3,PIK3CA,STAT3,CRK,PDGFB,PTPN11,CRKL,PDGFA,STAT1,GRB2,RASGRF1,HRAS,PDGFC,PIK3R1,NTRK1
GO:0009611	response to wounding	1.23	2.09e-10	PDGFRA,PDGFRB,MAPK3,PIK3CA,PDGFB,PTPN11,PDGFA,GRIN2A,PDGFC,PIK3R1,NTRK1
GO:0051897	positive regulation of protein kinase B signaling	1.64	2.16e-10	PDGFRA,PDGFRB,PIK3CA,PDGFB,PTPN11,PDGFA,GRB2,PIK3R1
GO:0009653	anatomical structure morphogenesis	0.83	3.82e-10	PLCG1,KRAS,PDGFRA,ITGAV,PDGFRB,MAPK3,PIK3CA,STAT3,PTPN11,CRKL,PDGFA,GRB2,HRAS,PDGFC,PIK3R1,NTRK1
GO:0048513	animal organ development	0.72	4.97e-10	KRAS,PDGFRA,PDGFRB,MAPK3,PIK3CA,STAT3,PDGFB,PTPN11,CRKL,PDGFA,STAT1,GRB2,GRIN2A,HRAS,PDGFC,PIK3R1,NTRK1,GRIN2B
GO:0006464	cellular protein modification process	0.71	7.49e-10	KRAS,PDGFRA,ITGAV,PDGFRB,MAPK3,PIK3CA,PDGFB,PTPN11,CRKL,PDGFA,PTPN5,GRB2,GRIN2A,RASGRF1,HRAS,PIK3R1,NTRK1,GRIN2B
GO:0009605	response to external stimulus	0.8	1.15e-09	PLCG1,PDGFRA,ITGAV,PDGFRB,MAPK3,PIK3CA,CRK,PDGFB,PTPN11,PDGFA,STAT1,GRB2,GRIN2A,HRAS,PIK3R1,NTRK1
GO:1901700	response to oxygen-containing compound	0.92	1.15e-09	PDGFRA,PDGFRB,MAPK3,PIK3CA,STAT3,CRK,PDGFB,STAT1,GRB2,GRIN2A,PDGFC,PIK3R1,NTRK1,GRIN2B
GO:0019221	cytokine-mediated signaling pathway	1.15	1.23e-09	KRAS,MAPK3,PIK3CA,STAT3,CRK,PDGFB,PTPN11,CRKL,STAT1,GRB2,PIK3R1
GO:0008284	positive regulation of cell population proliferation	1.07	1.24e-09	PLCG1,KRAS,PDGFRA,ITGAV,PDGFRB,STAT3,PDGFB,CRKL,PDGFA,STAT1,HRAS,PDGFC
GO:0071363	cellular response to growth factor stimulus	1.25	1.4e-09	PLCG1,PDGFRA,PDGFRB,MAPK3,CRK,PDGFB,PTPN11,CRKL,GRB2,NTRK1
GO:0071345	cellular response to cytokine stimulus	1.03	2.92e-09	KRAS,MAPK3,PIK3CA,STAT3,CRK,PDGFB,PTPN11,CRKL,PTPN5,STAT1,GRB2,PIK3R1
GO:0002429	immune response-activating cell surface receptor signaling pathway	1.46	3.74e-09	PLCG1,KRAS,MAPK3,PIK3CA,CRK,GRB2,HRAS,PIK3R1
GO:0002376	immune system process	0.76	4.33e-09	PLCG1,KRAS,PDGFRA,ITGAV,MAPK3,PIK3CA,STAT3,CRK,PDGFB,PTPN11,CRKL,STAT1,GRB2,HRAS,PIK3R1,NTRK1
GO:0042127	regulation of cell population proliferation	0.87	4.37e-09	PLCG1,KRAS,PDGFRA,ITGAV,PDGFRB,STAT3,PDGFB,CRKL,PDGFA,STAT1,GRB2,HRAS,PDGFC,NTRK1
GO:0038096	Fc-gamma receptor signaling pathway involved in phagocytosis	1.84	5.99e-09	PLCG1,MAPK3,PIK3CA,CRK,GRB2,PIK3R1
GO:0006644	phospholipid metabolic process	1.28	7.75e-09	PLCG1,PDGFRA,PDGFRB,PIK3CA,PDGFB,PTPN11,PDGFA,GRB2,PIK3R1
GO:0048869	cellular developmental process	0.64	9.44e-09	PLCG1,KRAS,PDGFRA,ITGAV,PDGFRB,MAPK3,PIK3CA,STAT3,PDGFB,PTPN11,CRKL,STAT1,GRB2,GRIN2A,RASGRF1,HRAS,PIK3R1,NTRK1
GO:0002684	positive regulation of immune system process	1.03	2.2e-08	PLCG1,KRAS,MAPK3,PIK3CA,STAT3,CRK,PTPN11,STAT1,GRB2,HRAS,PIK3R1
GO:0006909	phagocytosis	1.51	2.68e-08	PLCG1,ITGAV,MAPK3,PIK3CA,CRK,GRB2,PIK3R1
GO:0009636	response to toxic substance	1.21	2.68e-08	PDGFRB,MAPK3,STAT3,CRK,PDGFB,STAT1,GRIN2A,NTRK1,GRIN2B
GO:0014066	regulation of phosphatidylinositol 3-kinase signaling	1.72	2.7e-08	PDGFRA,PDGFRB,MAPK3,PDGFB,PDGFA,PDGFC
GO:0048468	cell development	0.87	2.7e-08	PLCG1,KRAS,PDGFRA,ITGAV,PDGFRB,MAPK3,PIK3CA,PDGFB,PTPN11,GRB2,RASGRF1,PIK3R1,NTRK1
GO:0071417	cellular response to organonitrogen compound	1.2	3.56e-08	PDGFRA,MAPK3,PIK3CA,STAT3,CRK,STAT1,GRB2,PDGFC,PIK3R1
GO:0032989	cellular component morphogenesis	1.07	5.43e-08	PLCG1,PDGFRA,ITGAV,PDGFRB,MAPK3,PIK3CA,PTPN11,GRB2,PIK3R1,NTRK1
GO:0032147	activation of protein kinase activity	1.29	6.26e-08	MAPK3,PIK3CA,CRK,PDGFB,PTPN11,CRKL,PDGFC,NTRK1
GO:0046579	positive regulation of Ras protein signal transduction	1.94	6.37e-08	KRAS,PDGFRB,RASGRF1,HRAS,NTRK1
GO:0050793	regulation of developmental process	0.72	6.68e-08	PLCG1,KRAS,PDGFRA,ITGAV,PDGFRB,PIK3CA,STAT3,CRK,PDGFB,PTPN11,CRKL,PDGFA,STAT1,PIK3R1,NTRK1
GO:0048878	chemical homeostasis	0.97	6.98e-08	PLCG1,PDGFRA,ITGAV,MAPK3,PIK3CA,STAT3,PTPN11,STAT1,GRIN2A,PIK3R1,GRIN2B
GO:0051345	positive regulation of hydrolase activity	1.06	6.98e-08	PLCG1,PDGFRA,PDGFRB,MAPK3,STAT3,GRIN2A,RASGRF1,HRAS,NTRK1,GRIN2B
GO:0007411	axon guidance	1.43	7.76e-08	PLCG1,MAPK3,PIK3CA,PTPN11,GRB2,PIK3R1,NTRK1
GO:0030154	cell differentiation	0.62	7.99e-08	PLCG1,KRAS,PDGFRA,ITGAV,PDGFRB,MAPK3,PIK3CA,STAT3,PDGFB,PTPN11,CRKL,STAT1,GRB2,GRIN2A,RASGRF1,PIK3R1,NTRK1
GO:0007173	epidermal growth factor receptor signaling pathway	1.91	8.04e-08	PLCG1,PIK3CA,PTPN11,GRB2,PIK3R1
GO:0048146	positive regulation of fibroblast proliferation	1.9	9.39e-08	PDGFRA,PDGFRB,PDGFB,PDGFA,PDGFC
GO:0032879	regulation of localization	0.7	1.13e-07	PLCG1,PDGFRA,ITGAV,PDGFRB,MAPK3,STAT3,CRK,PDGFB,PTPN11,CRKL,PDGFA,RASGRF1,HRAS,PDGFC,PIK3R1
GO:0048015	phosphatidylinositol-mediated signaling	1.84	1.69e-07	PDGFRA,PDGFRB,PIK3CA,PIK3R1,NTRK1
GO:0038095	Fc-epsilon receptor signaling pathway	1.82	1.95e-07	PLCG1,MAPK3,PIK3CA,GRB2,PIK3R1
GO:0014068	positive regulation of phosphatidylinositol 3-kinase signaling	1.82	2.08e-07	PDGFRA,PDGFRB,PDGFB,PDGFA,PDGFC
GO:0007399	nervous system development	0.73	2.14e-07	PLCG1,KRAS,MAPK3,PIK3CA,STAT3,PTPN11,CRKL,GRB2,GRIN2A,RASGRF1,PDGFC,PIK3R1,NTRK1,GRIN2B
GO:0051171	regulation of nitrogen compound metabolic process	0.47	2.54e-07	KRAS,PDGFRA,ITGAV,PDGFRB,MAPK3,PIK3CA,STAT3,CRK,PDGFB,PTPN11,CRKL,PDGFA,STAT1,GRB2,GRIN2A,HRAS,PDGFC,PIK3R1,NTRK1,GRIN2B
GO:0050776	regulation of immune response	0.99	2.78e-07	PLCG1,KRAS,MAPK3,PIK3CA,CRK,PTPN11,STAT1,GRB2,HRAS,PIK3R1
GO:0010243	response to organonitrogen compound	0.99	2.85e-07	PDGFRA,MAPK3,PIK3CA,STAT3,CRK,STAT1,GRB2,GRIN2A,PDGFC,PIK3R1
GO:0042592	homeostatic process	0.84	3.02e-07	PLCG1,KRAS,PDGFRA,ITGAV,MAPK3,PIK3CA,STAT3,PTPN11,STAT1,GRIN2A,PIK3R1,GRIN2B
GO:0072215	regulation of metanephros development	2.17	3.07e-07	PDGFRB,PDGFB,PDGFA,STAT1
GO:0035793	positive regulation of metanephric mesenchymal cell migration by platelet-derived growth factor receptor-beta signaling pathway	2.93	3.43e-07	PDGFRB,PDGFB,PDGFA
GO:1901701	cellular response to oxygen-containing compound	0.98	3.43e-07	PDGFRA,MAPK3,PIK3CA,STAT3,CRK,PDGFB,STAT1,GRB2,PDGFC,PIK3R1
GO:0016043	cellular component organization	0.5	3.46e-07	PLCG1,KRAS,PDGFRA,ITGAV,PDGFRB,MAPK3,PIK3CA,STAT3,CRK,PDGFB,PTPN11,PDGFA,GRB2,RASGRF1,HRAS,PDGFC,PIK3R1,NTRK1,GRIN2B
GO:0051128	regulation of cellular component organization	0.71	3.5e-07	PDGFRA,ITGAV,PDGFRB,MAPK3,CRK,PDGFB,PTPN11,CRKL,PDGFA,GRB2,HRAS,PIK3R1,NTRK1,GRIN2B
GO:0022008	neurogenesis	0.83	3.51e-07	PLCG1,KRAS,MAPK3,PIK3CA,STAT3,PTPN11,CRKL,GRB2,GRIN2A,RASGRF1,PIK3R1,NTRK1
GO:1903725	regulation of phospholipid metabolic process	1.75	3.71e-07	PDGFRA,PDGFRB,PDGFB,PDGFA,PIK3R1
GO:0051239	regulation of multicellular organismal process	0.66	3.79e-07	PLCG1,PDGFRA,PDGFRB,MAPK3,PIK3CA,STAT3,PDGFB,PTPN11,CRKL,PDGFA,STAT1,GRIN2A,HRAS,PIK3R1,NTRK1
GO:0080090	regulation of primary metabolic process	0.45	3.79e-07	KRAS,PDGFRA,ITGAV,PDGFRB,MAPK3,PIK3CA,STAT3,CRK,PDGFB,PTPN11,CRKL,PDGFA,STAT1,GRB2,GRIN2A,HRAS,PDGFC,PIK3R1,NTRK1,GRIN2B
GO:0042060	wound healing	1.17	4.17e-07	PDGFRA,PDGFRB,MAPK3,PIK3CA,PTPN11,PDGFA,PDGFC,PIK3R1
GO:0050900	leukocyte migration	1.3	4.47e-07	PLCG1,ITGAV,PIK3CA,PDGFB,PTPN11,GRB2,PIK3R1
GO:0032956	regulation of actin cytoskeleton organization	1.3	4.54e-07	PDGFRA,PDGFRB,CRK,PDGFA,GRB2,HRAS,PIK3R1
GO:0048013	ephrin receptor signaling pathway	1.73	4.58e-07	CRK,PTPN11,HRAS,NTRK1,GRIN2B
GO:0060255	regulation of macromolecule metabolic process	0.45	4.86e-07	KRAS,PDGFRA,ITGAV,PDGFRB,MAPK3,PIK3CA,STAT3,CRK,PDGFB,PTPN11,CRKL,PDGFA,STAT1,GRB2,GRIN2A,HRAS,PDGFC,PIK3R1,NTRK1,GRIN2B
GO:0051336	regulation of hydrolase activity	0.88	4.99e-07	PLCG1,PDGFRA,PDGFRB,MAPK3,STAT3,CRK,GRIN2A,RASGRF1,HRAS,NTRK1,GRIN2B
GO:0044255	cellular lipid metabolic process	0.95	5.15e-07	PLCG1,PDGFRA,PDGFRB,MAPK3,PIK3CA,PDGFB,PTPN11,PDGFA,GRB2,PIK3R1
GO:0051493	regulation of cytoskeleton organization	1.15	5.16e-07	PDGFRA,PDGFRB,MAPK3,CRK,PDGFA,GRB2,HRAS,PIK3R1
GO:0046677	response to antibiotic	1.29	5.21e-07	PDGFRB,STAT3,CRK,PDGFB,STAT1,GRIN2A,GRIN2B
GO:0032101	regulation of response to external stimulus	0.95	5.5e-07	KRAS,PDGFRA,PDGFRB,MAPK3,CRK,PDGFB,PTPN11,PDGFA,STAT1,HRAS
GO:0050878	regulation of body fluid levels	1.15	5.55e-07	PDGFRA,MAPK3,PIK3CA,PDGFB,PTPN11,PDGFA,PDGFC,PIK3R1
GO:0000904	cell morphogenesis involved in differentiation	1.14	6.88e-07	PLCG1,ITGAV,MAPK3,PIK3CA,PTPN11,GRB2,PIK3R1,NTRK1
GO:0010941	regulation of cell death	0.79	7.2e-07	PLCG1,KRAS,ITGAV,PDGFRB,PIK3CA,STAT3,STAT1,GRIN2A,HRAS,PIK3R1,NTRK1,GRIN2B
GO:0050865	regulation of cell activation	1.13	7.64e-07	PDGFRA,PDGFRB,PIK3CA,PDGFB,PTPN11,PDGFA,GRB2,PIK3R1
GO:0006897	endocytosis	1.13	8.06e-07	PLCG1,ITGAV,MAPK3,PIK3CA,CRK,GRB2,HRAS,PIK3R1
GO:0018108	peptidyl-tyrosine phosphorylation	1.42	9.69e-07	PDGFRA,PDGFRB,MAPK3,PDGFB,GRB2,NTRK1
GO:0006928	movement of cell or subcellular component	0.84	1.13e-06	PLCG1,PDGFRA,ITGAV,PDGFRB,MAPK3,PIK3CA,PDGFB,PTPN11,GRB2,PIK3R1,NTRK1
GO:0072239	metanephric glomerulus vasculature development	2.63	1.18e-06	PDGFRA,PDGFRB,PDGFB
GO:0044260	cellular macromolecule metabolic process	0.42	1.2e-06	KRAS,PDGFRA,ITGAV,PDGFRB,MAPK3,PIK3CA,STAT3,PDGFB,PTPN11,CRKL,PDGFA,PTPN5,STAT1,GRB2,GRIN2A,RASGRF1,HRAS,PIK3R1,NTRK1,GRIN2B
GO:0009628	response to abiotic stimulus	0.91	1.24e-06	KRAS,PDGFRB,MAPK3,PTPN11,STAT1,GRB2,GRIN2A,HRAS,PIK3R1,NTRK1
GO:0046578	regulation of Ras protein signal transduction	1.39	1.42e-06	KRAS,PDGFRB,CRK,RASGRF1,HRAS,NTRK1
GO:0035295	tube development	0.98	1.46e-06	KRAS,PDGFRA,ITGAV,PDGFRB,MAPK3,PIK3CA,PDGFA,STAT1,PDGFC
GO:0048519	negative regulation of biological process	0.49	1.54e-06	KRAS,PDGFRA,ITGAV,PDGFRB,PIK3CA,STAT3,CRK,PDGFB,PTPN11,CRKL,PDGFA,STAT1,GRB2,GRIN2A,HRAS,PIK3R1,NTRK1,GRIN2B
GO:0072359	circulatory system development	0.98	1.66e-06	PDGFRA,ITGAV,PDGFRB,MAPK3,PIK3CA,PDGFB,PTPN11,CRKL,PDGFA
GO:0016032	viral process	1.08	1.74e-06	PLCG1,PDGFRA,ITGAV,MAPK3,STAT3,STAT1,GRB2,PIK3R1
GO:0016477	cell migration	0.97	1.74e-06	PLCG1,PDGFRA,ITGAV,PDGFRB,PIK3CA,PDGFB,PTPN11,GRB2,PIK3R1
GO:0010863	positive regulation of phospholipase C activity	1.93	1.79e-06	PLCG1,PDGFRA,PDGFRB,HRAS
GO:0045785	positive regulation of cell adhesion	1.2	1.79e-06	ITGAV,PIK3CA,CRK,PTPN11,CRKL,GRB2,PIK3R1
GO:0009725	response to hormone	0.95	2.57e-06	KRAS,PDGFRB,PIK3CA,STAT3,CRK,PTPN11,STAT1,GRB2,PIK3R1
GO:0048523	negative regulation of cellular process	0.51	2.62e-06	KRAS,PDGFRA,ITGAV,PDGFRB,PIK3CA,STAT3,CRK,PDGFB,PTPN11,CRKL,PDGFA,STAT1,GRB2,HRAS,PIK3R1,NTRK1,GRIN2B
GO:0030168	platelet activation	1.55	2.7e-06	PDGFRA,MAPK3,PIK3CA,PTPN11,PIK3R1
GO:0098657	import into cell	1.05	2.7e-06	PLCG1,ITGAV,MAPK3,PIK3CA,CRK,GRB2,HRAS,PIK3R1
GO:0009887	animal organ morphogenesis	0.95	2.8e-06	KRAS,PDGFRA,PDGFRB,MAPK3,STAT3,CRKL,PDGFA,HRAS,PDGFC
GO:0042981	regulation of apoptotic process	0.79	2.82e-06	PLCG1,KRAS,ITGAV,PDGFRB,PIK3CA,STAT3,STAT1,GRIN2A,HRAS,PIK3R1,NTRK1
GO:0043551	regulation of phosphatidylinositol 3-kinase activity	1.87	2.85e-06	PDGFRA,PDGFRB,PDGFB,PIK3R1
GO:0048708	astrocyte differentiation	1.87	2.85e-06	KRAS,MAPK3,STAT3,PTPN11
GO:0031175	neuron projection development	1.04	2.86e-06	PLCG1,MAPK3,PIK3CA,PTPN11,GRB2,RASGRF1,PIK3R1,NTRK1
GO:0061041	regulation of wound healing	1.54	3.06e-06	PDGFRA,CRK,PDGFB,PDGFA,HRAS
GO:0071375	cellular response to peptide hormone stimulus	1.32	3.06e-06	PIK3CA,STAT3,CRK,STAT1,GRB2,PIK3R1
GO:0042493	response to drug	0.93	3.71e-06	PDGFRB,MAPK3,STAT3,CRK,PDGFB,STAT1,GRIN2A,NTRK1,GRIN2B
GO:0051240	positive regulation of multicellular organismal process	0.78	3.73e-06	PLCG1,PDGFRB,MAPK3,STAT3,PDGFB,CRKL,PDGFA,STAT1,HRAS,PIK3R1,NTRK1
GO:0036092	phosphatidylinositol-3-phosphate biosynthetic process	1.82	3.98e-06	PIK3CA,PTPN11,GRB2,PIK3R1
GO:0031295	T cell costimulation	1.82	4.21e-06	PIK3CA,PTPN11,GRB2,PIK3R1
GO:0002252	immune effector process	0.92	4.56e-06	PLCG1,ITGAV,MAPK3,PIK3CA,STAT3,CRK,STAT1,GRB2,PIK3R1
GO:0055082	cellular chemical homeostasis	1.01	4.72e-06	PLCG1,PDGFRA,ITGAV,MAPK3,PIK3CA,GRIN2A,PIK3R1,GRIN2B
GO:0030182	neuron differentiation	0.91	5.02e-06	PLCG1,MAPK3,PIK3CA,STAT3,PTPN11,GRB2,RASGRF1,PIK3R1,NTRK1
GO:0009888	tissue development	0.76	5.57e-06	KRAS,PDGFRA,ITGAV,PDGFRB,MAPK3,PIK3CA,PDGFB,PDGFA,STAT1,GRB2,NTRK1
GO:0001568	blood vessel development	1.11	6.13e-06	PDGFRA,ITGAV,PDGFRB,PIK3CA,PDGFB,CRKL,PDGFA
GO:0035020	regulation of Rac protein signal transduction	2.29	6.14e-06	KRAS,CRK,RASGRF1
GO:0051094	positive regulation of developmental process	0.82	6.25e-06	PLCG1,KRAS,PDGFRB,STAT3,CRK,PDGFB,CRKL,PDGFA,STAT1,NTRK1
GO:0080134	regulation of response to stress	0.82	6.79e-06	KRAS,PDGFRA,MAPK3,CRK,PDGFB,PTPN11,PDGFA,STAT1,HRAS,PIK3R1
GO:0007596	blood coagulation	1.25	6.81e-06	PDGFRA,MAPK3,PIK3CA,PTPN11,PDGFC,PIK3R1
GO:1901214	regulation of neuron death	1.25	6.81e-06	KRAS,PIK3CA,STAT3,HRAS,NTRK1,GRIN2B
GO:0014910	regulation of smooth muscle cell migration	1.75	7.04e-06	PDGFRB,CRK,PDGFB,PDGFA
GO:0070102	interleukin-6-mediated signaling pathway	2.26	7.16e-06	STAT3,PTPN11,STAT1
GO:0001775	cell activation	0.87	9.21e-06	PDGFRA,ITGAV,MAPK3,PIK3CA,STAT3,PTPN11,PDGFA,PIK3R1,NTRK1
GO:0030324	lung development	1.42	9.21e-06	KRAS,PDGFRA,PDGFRB,MAPK3,PDGFA
GO:0061045	negative regulation of wound healing	1.71	9.21e-06	PDGFRA,CRK,PDGFB,PDGFA
GO:0048010	vascular endothelial growth factor receptor signaling pathway	1.71	9.61e-06	ITGAV,PIK3CA,CRK,PIK3R1
GO:0048167	regulation of synaptic plasticity	1.41	9.61e-06	KRAS,GRIN2A,RASGRF1,HRAS,GRIN2B
GO:0050804	modulation of chemical synaptic transmission	1.21	1.06e-05	KRAS,GRIN2A,RASGRF1,HRAS,NTRK1,GRIN2B
GO:0030030	cell projection organization	0.86	1.25e-05	PLCG1,MAPK3,PIK3CA,PTPN11,PDGFA,GRB2,RASGRF1,PIK3R1,NTRK1
GO:0010544	negative regulation of platelet activation	2.15	1.29e-05	PDGFRA,PDGFB,PDGFA
GO:0048699	generation of neurons	0.78	1.38e-05	PLCG1,MAPK3,PIK3CA,STAT3,PTPN11,CRKL,GRB2,RASGRF1,PIK3R1,NTRK1
GO:0048011	neurotrophin TRK receptor signaling pathway	2.11	1.69e-05	PTPN11,GRB2,NTRK1
GO:0000302	response to reactive oxygen species	1.35	1.77e-05	PDGFRA,PDGFRB,MAPK3,CRK,STAT1
GO:1901215	negative regulation of neuron death	1.35	1.86e-05	KRAS,PIK3CA,STAT3,HRAS,NTRK1
GO:0051130	positive regulation of cellular component organization	0.83	1.89e-05	ITGAV,PDGFRB,MAPK3,CRK,PDGFB,CRKL,GRB2,HRAS,NTRK1
GO:0001656	metanephros development	1.61	2.01e-05	PDGFRA,PDGFRB,PDGFB,STAT1
GO:0048646	anatomical structure formation involved in morphogenesis	0.91	2.01e-05	PDGFRA,ITGAV,PDGFRB,MAPK3,PIK3CA,PTPN11,PDGFA,GRB2
GO:0048534	hematopoietic or lymphoid organ development	1.02	2.07e-05	PDGFRA,MAPK3,STAT3,PTPN11,CRKL,PIK3R1,NTRK1
GO:0046777	protein autophosphorylation	1.33	2.16e-05	PDGFRA,PDGFRB,MAPK3,GRB2,NTRK1
GO:0033043	regulation of organelle organization	0.82	2.24e-05	PDGFRA,PDGFRB,MAPK3,CRK,PDGFB,PDGFA,GRB2,HRAS,PIK3R1
GO:0032870	cellular response to hormone stimulus	1.01	2.33e-05	PIK3CA,STAT3,CRK,PTPN11,STAT1,GRB2,PIK3R1
GO:0043066	negative regulation of apoptotic process	0.9	2.51e-05	KRAS,ITGAV,PDGFRB,PIK3CA,STAT3,HRAS,PIK3R1,NTRK1
GO:0044237	cellular metabolic process	0.31	2.76e-05	PLCG1,KRAS,PDGFRA,ITGAV,PDGFRB,MAPK3,PIK3CA,STAT3,PDGFB,PTPN11,CRKL,PDGFA,PTPN5,STAT1,GRB2,GRIN2A,RASGRF1,HRAS,PIK3R1,NTRK1,GRIN2B
GO:0044238	primary metabolic process	0.31	2.81e-05	PLCG1,KRAS,PDGFRA,ITGAV,PDGFRB,MAPK3,PIK3CA,STAT3,PDGFB,PTPN11,CRKL,PDGFA,PTPN5,STAT1,GRB2,GRIN2A,RASGRF1,HRAS,PIK3R1,NTRK1,GRIN2B
GO:0050852	T cell receptor signaling pathway	1.56	2.97e-05	PLCG1,PIK3CA,HRAS,PIK3R1
GO:0009790	embryo development	0.88	3.19e-05	PLCG1,PDGFRA,ITGAV,MAPK3,PDGFB,PDGFA,GRB2,PDGFC
GO:0051050	positive regulation of transport	0.88	3.23e-05	PLCG1,ITGAV,PDGFRB,MAPK3,PDGFB,PTPN11,HRAS,PIK3R1
GO:0048608	reproductive structure development	1.1	3.85e-05	PDGFRA,PDGFRB,PDGFB,PTPN11,GRB2,NTRK1
GO:0031954	positive regulation of protein autophosphorylation	1.96	3.89e-05	PDGFB,PDGFA,PDGFC
GO:0051704	multi-organism process	0.61	4.36e-05	PLCG1,KRAS,PDGFRA,ITGAV,MAPK3,PIK3CA,STAT3,CRK,STAT1,GRB2,HRAS,PIK3R1
GO:0043900	regulation of multi-organism process	0.96	4.52e-05	KRAS,ITGAV,MAPK3,CRK,PTPN11,STAT1,HRAS
GO:0007611	learning or memory	1.25	4.77e-05	KRAS,GRIN2A,RASGRF1,NTRK1,GRIN2B
GO:0010512	negative regulation of phosphatidylinositol biosynthetic process	2.93	4.85e-05	PDGFB,PDGFA
GO:0051781	positive regulation of cell division	1.5	4.87e-05	PDGFRB,PDGFB,PDGFA,PDGFC
GO:0007264	small GTPase mediated signal transduction	1.25	4.91e-05	KRAS,CRKL,GRB2,RASGRF1,HRAS
GO:0009314	response to radiation	1.08	4.91e-05	KRAS,GRB2,GRIN2A,HRAS,PIK3R1,NTRK1
GO:0002831	regulation of response to biotic stimulus	1.08	4.94e-05	KRAS,MAPK3,CRK,PTPN11,STAT1,HRAS
GO:0038128	ERBB2 signaling pathway	1.92	4.99e-05	PIK3CA,GRB2,PIK3R1
GO:0071704	organic substance metabolic process	0.29	5.31e-05	PLCG1,KRAS,PDGFRA,ITGAV,PDGFRB,MAPK3,PIK3CA,STAT3,PDGFB,PTPN11,CRKL,PDGFA,PTPN5,STAT1,GRB2,GRIN2A,RASGRF1,HRAS,PIK3R1,NTRK1,GRIN2B
GO:0045595	regulation of cell differentiation	0.7	5.72e-05	KRAS,PDGFRA,ITGAV,STAT3,CRK,PDGFB,CRKL,STAT1,PIK3R1,NTRK1
GO:0016192	vesicle-mediated transport	0.7	5.82e-05	PLCG1,ITGAV,MAPK3,PIK3CA,CRK,PDGFB,PDGFA,GRB2,HRAS,PIK3R1
GO:0043552	positive regulation of phosphatidylinositol 3-kinase activity	1.89	5.82e-05	PDGFRA,PDGFRB,PDGFB
GO:0007204	positive regulation of cytosolic calcium ion concentration	1.23	5.97e-05	PLCG1,PDGFRA,ITGAV,GRIN2A,GRIN2B
GO:0007568	aging	1.22	6.4e-05	PDGFRB,STAT3,GRB2,HRAS,NTRK1
GO:0014911	positive regulation of smooth muscle cell migration	1.85	7.29e-05	PDGFRB,CRK,PDGFB
GO:0001936	regulation of endothelial cell proliferation	1.45	7.58e-05	PLCG1,STAT3,PDGFB,STAT1
GO:0038091	positive regulation of cell proliferation by VEGF-activated platelet derived growth factor receptor signaling pathway	2.75	7.58e-05	PDGFRA,PDGFRB
GO:0072223	metanephric glomerular mesangium development	2.75	7.58e-05	PDGFRB,PDGFB
GO:0072277	metanephric glomerular capillary formation	2.75	7.58e-05	PDGFRA,PDGFRB
GO:0006807	nitrogen compound metabolic process	0.31	8.46e-05	KRAS,PDGFRA,ITGAV,PDGFRB,MAPK3,PIK3CA,STAT3,PDGFB,PTPN11,CRKL,PDGFA,PTPN5,STAT1,GRB2,GRIN2A,RASGRF1,HRAS,PIK3R1,NTRK1,GRIN2B
GO:0007507	heart development	1.02	9.43e-05	PDGFRA,PDGFRB,MAPK3,PDGFB,PTPN11,CRKL
GO:0071214	cellular response to abiotic stimulus	1.18	9.81e-05	MAPK3,PTPN11,GRB2,HRAS,PIK3R1
GO:0043524	negative regulation of neuron apoptotic process	1.39	0.00011	KRAS,PIK3CA,HRAS,NTRK1
GO:0001525	angiogenesis	1.16	0.00012	PDGFRA,ITGAV,PDGFRB,PIK3CA,PDGFA
GO:0051179	localization	0.42	0.00012	PLCG1,PDGFRA,ITGAV,PDGFRB,MAPK3,PIK3CA,STAT3,CRK,PDGFB,PTPN11,PDGFA,GRB2,GRIN2A,HRAS,PIK3R1,GRIN2B
GO:0070849	response to epidermal growth factor	1.76	0.00012	PLCG1,MAPK3,PTPN11
GO:0050867	positive regulation of cell activation	1.14	0.00014	PDGFRB,PIK3CA,PTPN11,GRB2,PIK3R1
GO:1901342	regulation of vasculature development	1.14	0.00014	PLCG1,STAT3,PDGFB,STAT1,NTRK1
GO:0038083	peptidyl-tyrosine autophosphorylation	1.73	0.00015	MAPK3,GRB2,NTRK1
GO:0050678	regulation of epithelial cell proliferation	1.14	0.00015	PLCG1,STAT3,PDGFB,STAT1,HRAS
GO:0060324	face development	1.73	0.00015	PDGFRA,MAPK3,PTPN11
GO:0007610	behavior	0.97	0.00016	KRAS,STAT3,GRIN2A,RASGRF1,NTRK1,GRIN2B
GO:0032869	cellular response to insulin stimulus	1.35	0.00016	PIK3CA,STAT1,GRB2,PIK3R1
GO:0001101	response to acid chemical	1.12	0.00017	PDGFRA,PDGFRB,PDGFB,PDGFC,NTRK1
GO:0007265	Ras protein signal transduction	1.34	0.00017	KRAS,CRKL,GRB2,HRAS
GO:0048168	regulation of neuronal synaptic plasticity	1.7	0.00017	KRAS,RASGRF1,HRAS
GO:0000186	activation of MAPKK activity	1.69	0.00018	CRK,CRKL,NTRK1
GO:0033554	cellular response to stress	0.69	0.00019	PDGFRA,MAPK3,CRK,PTPN11,CRKL,GRB2,RASGRF1,HRAS,PIK3R1
GO:0035900	response to isolation stress	2.45	0.00019	KRAS,HRAS
GO:0030003	cellular cation homeostasis	0.95	0.00021	PLCG1,PDGFRA,ITGAV,MAPK3,GRIN2A,GRIN2B
GO:0007417	central nervous system development	0.84	0.00022	KRAS,MAPK3,STAT3,PTPN11,GRIN2A,PDGFC,GRIN2B
GO:0042593	glucose homeostasis	1.3	0.00023	PIK3CA,STAT3,PTPN11,PIK3R1
GO:2000377	regulation of reactive oxygen species metabolic process	1.3	0.00023	PDGFRB,STAT3,PDGFB,GRB2
GO:0072203	cell proliferation involved in metanephros development	2.39	0.00024	PDGFRB,STAT1
GO:1905050	positive regulation of metallopeptidase activity	2.39	0.00024	MAPK3,STAT3
GO:0010952	positive regulation of peptidase activity	1.28	0.00027	MAPK3,STAT3,GRIN2A,GRIN2B
GO:0050679	positive regulation of epithelial cell proliferation	1.28	0.00027	PLCG1,STAT3,PDGFB,HRAS
GO:0045088	regulation of innate immune response	1.07	0.00028	KRAS,CRK,PTPN11,STAT1,HRAS
GO:1904018	positive regulation of vasculature development	1.28	0.00028	PLCG1,STAT3,PDGFB,NTRK1
GO:0038114	interleukin-21-mediated signaling pathway	2.33	0.00029	STAT3,STAT1
GO:0060020	Bergmann glial cell differentiation	2.33	0.00029	MAPK3,PTPN11
GO:0098976	excitatory chemical synaptic transmission	2.33	0.00029	GRIN2A,GRIN2B
GO:0035239	tube morphogenesis	0.92	0.0003	KRAS,PDGFRA,ITGAV,PDGFRB,PIK3CA,PDGFA
GO:0060326	cell chemotaxis	1.27	0.0003	PDGFRA,PDGFRB,PIK3CA,PDGFB
GO:0050920	regulation of chemotaxis	1.26	0.00032	PDGFRA,PDGFRB,MAPK3,PDGFB
GO:0051052	regulation of DNA metabolic process	1.05	0.00034	PDGFRB,MAPK3,PIK3CA,PDGFB,HRAS
GO:0061448	connective tissue development	1.24	0.00036	PDGFRB,MAPK3,PIK3CA,PDGFB
GO:2000573	positive regulation of DNA biosynthetic process	1.57	0.00036	PDGFRB,MAPK3,PDGFB
GO:0040014	regulation of multicellular organism growth	1.57	0.00037	PIK3CA,STAT3,PTPN11
GO:0098771	inorganic ion homeostasis	0.9	0.00037	PLCG1,PDGFRA,ITGAV,MAPK3,GRIN2A,GRIN2B
GO:0022603	regulation of anatomical structure morphogenesis	0.79	0.00039	PLCG1,STAT3,CRK,CRKL,PDGFA,STAT1,NTRK1
GO:0048732	gland development	1.03	0.00039	KRAS,PDGFRA,MAPK3,PIK3CA,CRKL
GO:0051049	regulation of transport	0.65	0.0004	PLCG1,ITGAV,PDGFRB,MAPK3,PDGFB,PTPN11,RASGRF1,HRAS,PIK3R1
GO:0019233	sensory perception of pain	1.53	0.00045	MAPK3,GRIN2A,NTRK1
GO:0022414	reproductive process	0.7	0.00045	KRAS,PDGFRA,PDGFRB,STAT3,PDGFB,PTPN11,GRB2,NTRK1
GO:0009612	response to mechanical stimulus	1.21	0.00046	MAPK3,PTPN11,STAT1,NTRK1
GO:0051054	positive regulation of DNA metabolic process	1.21	0.00046	PDGFRB,MAPK3,PDGFB,HRAS
GO:0070106	interleukin-27-mediated signaling pathway	2.19	0.00046	STAT3,STAT1
GO:0070757	interleukin-35-mediated signaling pathway	2.19	0.00046	STAT3,STAT1
GO:0031347	regulation of defense response	0.88	0.00047	KRAS,MAPK3,CRK,PTPN11,STAT1,HRAS
GO:0045596	negative regulation of cell differentiation	0.87	0.00049	KRAS,ITGAV,STAT3,PDGFB,STAT1,PIK3R1
GO:0048568	embryonic organ development	1.01	0.00049	PDGFRA,MAPK3,PDGFB,PDGFA,GRB2
GO:0008543	fibroblast growth factor receptor signaling pathway	1.5	0.00053	MAPK3,PTPN11,GRB2
GO:0048661	positive regulation of smooth muscle cell proliferation	1.5	0.00053	PDGFRB,PDGFB,STAT1
GO:0060322	head development	0.87	0.00053	KRAS,PDGFRA,MAPK3,PTPN11,GRIN2A,GRIN2B
GO:0003008	system process	0.62	0.00057	KRAS,MAPK3,PIK3CA,PDGFB,STAT1,GRIN2A,RASGRF1,NTRK1,GRIN2B
GO:0008286	insulin receptor signaling pathway	1.49	0.00057	PIK3CA,GRB2,PIK3R1
GO:0035723	interleukin-15-mediated signaling pathway	2.12	0.00059	STAT3,GRB2
GO:0072075	metanephric mesenchyme development	2.08	0.00066	PDGFRB,STAT1
GO:1905564	positive regulation of vascular endothelial cell proliferation	2.08	0.00066	PLCG1,STAT3
GO:2000026	regulation of multicellular organismal development	0.61	0.00068	PLCG1,PDGFRB,STAT3,PDGFB,CRKL,PDGFA,STAT1,PIK3R1,NTRK1
GO:0050730	regulation of peptidyl-tyrosine phosphorylation	1.16	0.00069	STAT3,PDGFB,PDGFA,PDGFC
GO:0001938	positive regulation of endothelial cell proliferation	1.46	0.0007	PLCG1,STAT3,PDGFB
GO:0048585	negative regulation of response to stimulus	0.66	0.0008	PDGFRA,ITGAV,CRK,PDGFB,PTPN11,PDGFA,STAT1,GRB2
GO:2000379	positive regulation of reactive oxygen species metabolic process	1.43	0.00081	PDGFRB,PDGFB,GRB2
GO:0051241	negative regulation of multicellular organismal process	0.73	0.00082	PDGFRA,STAT3,PDGFB,PTPN11,PDGFA,STAT1,PIK3R1
GO:0055003	cardiac myofibril assembly	2.03	0.00083	PDGFRA,PDGFRB
GO:0061298	retina vasculature development in camera-type eye	2.03	0.00083	PDGFRA,PDGFRB
GO:0007548	sex differentiation	1.13	0.00085	PDGFRA,PDGFRB,PTPN11,NTRK1
GO:0006810	transport	0.43	0.0009	PLCG1,ITGAV,MAPK3,PIK3CA,STAT3,CRK,PDGFB,PDGFA,GRB2,GRIN2A,HRAS,PIK3R1,GRIN2B
GO:0060396	growth hormone receptor signaling pathway	2	0.00091	STAT3,PIK3R1
GO:0090280	positive regulation of calcium ion import	2	0.00091	PDGFRB,PDGFB
GO:0010035	response to inorganic substance	0.94	0.00096	PDGFRB,MAPK3,CRK,STAT1,NTRK1
GO:0032103	positive regulation of response to external stimulus	0.93	0.001	KRAS,PDGFRB,MAPK3,PDGFB,HRAS
GO:0035051	cardiocyte differentiation	1.39	0.001	PDGFRA,PDGFRB,MAPK3
GO:0072202	cell differentiation involved in metanephros development	1.98	0.001	PDGFB,STAT1
GO:0007423	sensory organ development	0.92	0.0012	PDGFRA,PDGFRB,MAPK3,STAT3,PTPN11
GO:0045765	regulation of angiogenesis	1.09	0.0012	PLCG1,STAT3,STAT1,NTRK1
GO:0030097	hemopoiesis	0.91	0.0013	PDGFRA,STAT3,PTPN11,PIK3R1,NTRK1
GO:0042542	response to hydrogen peroxide	1.36	0.0013	PDGFRB,CRK,STAT1
GO:0048871	multicellular organismal homeostasis	1.08	0.0013	KRAS,PIK3CA,STAT3,PTPN11
GO:0051928	positive regulation of calcium ion transport	1.35	0.0013	PLCG1,PDGFRB,PDGFB
GO:0036120	cellular response to platelet-derived growth factor stimulus	1.89	0.0014	PDGFRA,PDGFRB
GO:0010638	positive regulation of organelle organization	0.89	0.0015	PDGFRB,MAPK3,PDGFB,GRB2,HRAS
GO:0030198	extracellular matrix organization	1.06	0.0015	PDGFRA,ITGAV,PDGFB,PDGFA
GO:0035270	endocrine system development	1.33	0.0015	PDGFRA,MAPK3,CRKL
GO:0001701	in utero embryonic development	1.05	0.0016	PLCG1,PDGFRA,PDGFB,GRB2
GO:0014070	response to organic cyclic compound	0.77	0.0016	KRAS,PDGFRB,MAPK3,STAT3,PDGFB,STAT1
GO:0034614	cellular response to reactive oxygen species	1.31	0.0016	PDGFRA,MAPK3,CRK
GO:0048169	regulation of long-term neuronal synaptic plasticity	1.85	0.0016	KRAS,HRAS
GO:0035235	ionotropic glutamate receptor signaling pathway	1.83	0.0017	GRIN2A,GRIN2B
GO:0035690	cellular response to drug	1.04	0.0017	MAPK3,CRK,PDGFB,NTRK1
GO:0051291	protein heterooligomerization	1.31	0.0017	GRB2,HRAS,GRIN2B
GO:1902895	positive regulation of pri-miRNA transcription by RNA polymerase II	1.83	0.0017	STAT3,PDGFB
GO:0008584	male gonad development	1.29	0.0019	PDGFRA,PDGFRB,NTRK1
GO:0019722	calcium-mediated signaling	1.29	0.0019	PLCG1,GRIN2A,GRIN2B
GO:0032369	negative regulation of lipid transport	1.8	0.0019	ITGAV,PTPN11
GO:0070371	ERK1 and ERK2 cascade	1.8	0.0019	ITGAV,MAPK3
GO:0045471	response to ethanol	1.28	0.002	STAT3,GRIN2A,GRIN2B
GO:0002053	positive regulation of mesenchymal cell proliferation	1.78	0.0021	PDGFA,STAT1
GO:0050921	positive regulation of chemotaxis	1.27	0.0021	PDGFRB,MAPK3,PDGFB
GO:0032386	regulation of intracellular transport	1.01	0.0022	MAPK3,PTPN11,HRAS,PIK3R1
GO:0045648	positive regulation of erythrocyte differentiation	1.77	0.0022	STAT3,STAT1
GO:0045931	positive regulation of mitotic cell cycle	1.25	0.0024	PDGFRB,PDGFB,PTPN11
GO:0060325	face morphogenesis	1.74	0.0025	PDGFRA,PTPN11
GO:1900078	positive regulation of cellular response to insulin stimulus	1.74	0.0025	PTPN11,PIK3R1
GO:1900026	positive regulation of substrate adhesion-dependent cell spreading	1.73	0.0026	CRK,CRKL
GO:0014065	phosphatidylinositol 3-kinase signaling	1.71	0.0028	PIK3CA,PIK3R1
GO:0048873	homeostasis of number of cells within a tissue	1.71	0.0028	KRAS,PTPN11
GO:0071478	cellular response to radiation	1.22	0.0028	GRB2,HRAS,PIK3R1
GO:0097009	energy homeostasis	1.71	0.0028	PIK3CA,STAT3
GO:0022607	cellular component assembly	0.51	0.003	PDGFRA,PDGFRB,MAPK3,CRK,PDGFA,GRB2,HRAS,PDGFC,GRIN2B
GO:0050919	negative chemotaxis	1.69	0.003	ITGAV,PDGFA
GO:2000249	regulation of actin cytoskeleton reorganization	1.69	0.003	PDGFRA,HRAS
GO:0010950	positive regulation of endopeptidase activity	1.21	0.0031	STAT3,GRIN2A,GRIN2B
GO:0010942	positive regulation of cell death	0.81	0.0032	PLCG1,PDGFRB,GRIN2A,NTRK1,GRIN2B
GO:0045766	positive regulation of angiogenesis	1.2	0.0032	PLCG1,STAT3,NTRK1
GO:0008283	cell population proliferation	0.8	0.0035	PDGFRB,STAT3,STAT1,RASGRF1,HRAS
GO:0001819	positive regulation of cytokine production	0.94	0.0037	MAPK3,STAT1,HRAS,PIK3R1
GO:0012501	programmed cell death	0.69	0.0037	ITGAV,MAPK3,PIK3CA,HRAS,PIK3R1,NTRK1
GO:0071364	cellular response to epidermal growth factor stimulus	1.63	0.0038	PLCG1,PTPN11
GO:0060429	epithelium development	0.68	0.0039	KRAS,PDGFB,PDGFA,STAT1,GRB2,NTRK1
GO:0007259	receptor signaling pathway via JAK-STAT	1.62	0.004	STAT3,STAT1
GO:0007267	cell-cell signaling	0.68	0.0042	KRAS,PDGFB,PDGFA,GRB2,GRIN2A,GRIN2B
GO:0046326	positive regulation of glucose import	1.6	0.0043	PTPN11,PIK3R1
GO:0051146	striated muscle cell differentiation	1.15	0.0043	KRAS,PDGFRA,PDGFRB
GO:0048538	thymus development	1.59	0.0045	MAPK3,CRKL
GO:0060425	lung morphogenesis	1.59	0.0045	KRAS,MAPK3
GO:1990090	cellular response to nerve growth factor stimulus	1.59	0.0045	CRK,NTRK1
GO:0008542	visual learning	1.58	0.0046	KRAS,GRIN2A
GO:0030036	actin cytoskeleton organization	0.91	0.0046	KRAS,PDGFRA,PDGFRB,PDGFA
GO:0060485	mesenchyme development	1.14	0.0046	PDGFRB,MAPK3,STAT1
GO:0010810	regulation of cell-substrate adhesion	1.13	0.0047	CRK,CRKL,PIK3R1
GO:0070588	calcium ion transmembrane transport	1.13	0.0047	ITGAV,GRIN2A,GRIN2B
GO:0045944	positive regulation of transcription by RNA polymerase II	0.66	0.0048	MAPK3,STAT3,PDGFB,STAT1,HRAS,PIK3R1
GO:0034764	positive regulation of transmembrane transport	1.12	0.005	PLCG1,PTPN11,PIK3R1
GO:0048806	genitalia development	1.55	0.0051	PDGFRA,PTPN11
GO:0009889	regulation of biosynthetic process	0.37	0.0052	KRAS,ITGAV,PDGFRB,MAPK3,STAT3,CRK,PDGFB,PDGFA,STAT1,HRAS,PIK3R1,NTRK1
GO:0071229	cellular response to acid chemical	1.11	0.0052	PDGFRA,PDGFB,PDGFC
GO:0033157	regulation of intracellular protein transport	1.1	0.0055	PTPN11,HRAS,PIK3R1
GO:0097366	response to bronchodilator	1.53	0.0055	CRK,GRIN2A
GO:0060341	regulation of cellular localization	0.74	0.0056	PLCG1,MAPK3,PTPN11,HRAS,PIK3R1
GO:0043583	ear development	1.1	0.0057	PDGFRB,MAPK3,PTPN11
GO:0001501	skeletal system development	0.87	0.006	PDGFRA,MAPK3,PTPN11,PDGFC
GO:0043393	regulation of protein binding	1.08	0.0063	MAPK3,CRK,PDGFB
GO:0043901	negative regulation of multi-organism process	1.08	0.0063	ITGAV,CRK,STAT1
GO:0045840	positive regulation of mitotic nuclear division	1.5	0.0063	PDGFRB,PDGFB
GO:0051707	response to other organism	0.64	0.0063	MAPK3,PIK3CA,CRK,STAT1,GRB2,HRAS
GO:0043536	positive regulation of blood vessel endothelial cell migration	1.49	0.0064	PLCG1,PDGFB
GO:0043087	regulation of GTPase activity	0.86	0.0068	CRK,RASGRF1,HRAS,NTRK1
GO:0097553	calcium ion transmembrane import into cytosol	1.47	0.0071	GRIN2A,GRIN2B
GO:0010468	regulation of gene expression	0.35	0.0074	KRAS,PDGFRA,MAPK3,PIK3CA,STAT3,CRK,PDGFB,CRKL,STAT1,HRAS,PIK3R1,NTRK1
GO:0030098	lymphocyte differentiation	1.05	0.0074	STAT3,PIK3R1,NTRK1
GO:0071230	cellular response to amino acid stimulus	1.45	0.0075	PDGFRA,PDGFC
GO:0002223	stimulatory C-type lectin receptor signaling pathway	1.44	0.0079	KRAS,HRAS
GO:0071407	cellular response to organic cyclic compound	0.83	0.0084	MAPK3,STAT3,PDGFB,STAT1
GO:0071479	cellular response to ionizing radiation	1.42	0.0084	GRB2,HRAS
GO:0001570	vasculogenesis	1.42	0.0086	ITGAV,PDGFRB
GO:0009892	negative regulation of metabolic process	0.44	0.0086	ITGAV,PIK3CA,STAT3,PDGFB,CRKL,PDGFA,STAT1,GRIN2A,HRAS
GO:0050877	nervous system process	0.6	0.0089	KRAS,MAPK3,GRIN2A,RASGRF1,NTRK1,GRIN2B
GO:2000736	regulation of stem cell differentiation	1.4	0.009	PDGFRA,STAT3
GO:0044087	regulation of cellular component biogenesis	0.69	0.0091	PTPN11,GRB2,HRAS,PIK3R1,NTRK1
GO:0034762	regulation of transmembrane transport	0.81	0.0094	PLCG1,PTPN11,RASGRF1,PIK3R1
GO:0045637	regulation of myeloid cell differentiation	1.01	0.0094	STAT3,STAT1,PIK3R1
GO:0010557	positive regulation of macromolecule biosynthetic process	0.53	0.0097	PDGFRB,MAPK3,STAT3,PDGFB,STAT1,HRAS,PIK3R1
GO:0035265	organ growth	1.38	0.01	PDGFRB,PTPN11
GO:0045935	positive regulation of nucleobase-containing compound metabolic process	0.53	0.01	PDGFRB,MAPK3,STAT3,PDGFB,STAT1,HRAS,PIK3R1
GO:0048598	embryonic morphogenesis	0.8	0.0106	PDGFRA,ITGAV,MAPK3,GRB2
GO:0045597	positive regulation of cell differentiation	0.67	0.0109	STAT3,CRK,CRKL,STAT1,NTRK1
GO:0006915	apoptotic process	0.67	0.0112	ITGAV,MAPK3,PIK3CA,HRAS,PIK3R1
GO:0060079	excitatory postsynaptic potential	1.35	0.0112	GRIN2A,GRIN2B
GO:0001678	cellular glucose homeostasis	1.34	0.0114	PIK3CA,PIK3R1
GO:0010628	positive regulation of gene expression	0.51	0.0117	KRAS,MAPK3,STAT3,PDGFB,STAT1,HRAS,PIK3R1
GO:0019219	regulation of nucleobase-containing compound metabolic process	0.35	0.0117	KRAS,PDGFRB,MAPK3,PIK3CA,STAT3,CRK,PDGFB,STAT1,HRAS,PIK3R1,NTRK1
GO:0045936	negative regulation of phosphate metabolic process	0.78	0.0117	STAT3,PDGFB,CRKL,PDGFA
GO:0071260	cellular response to mechanical stimulus	1.34	0.0117	MAPK3,PTPN11
GO:0009895	negative regulation of catabolic process	0.97	0.0118	PIK3CA,STAT3,GRIN2A
GO:0010556	regulation of macromolecule biosynthetic process	0.35	0.0119	KRAS,ITGAV,PDGFRB,MAPK3,STAT3,CRK,PDGFB,STAT1,HRAS,PIK3R1,NTRK1
GO:0002833	positive regulation of response to biotic stimulus	0.96	0.0121	KRAS,MAPK3,HRAS
GO:0010631	epithelial cell migration	1.33	0.0121	PIK3CA,PTPN11
GO:0031328	positive regulation of cellular biosynthetic process	0.51	0.0123	PDGFRB,MAPK3,STAT3,PDGFB,STAT1,HRAS,PIK3R1
GO:0002250	adaptive immune response	0.96	0.0124	PIK3CA,STAT3,HRAS
GO:0010469	regulation of signaling receptor activity	0.77	0.0126	PDGFB,PDGFA,RASGRF1,PDGFC
GO:0007229	integrin-mediated signaling pathway	1.31	0.0131	ITGAV,PTPN11
GO:0009416	response to light stimulus	0.94	0.0134	KRAS,GRIN2A,PIK3R1
GO:0001892	embryonic placenta development	1.3	0.0136	PDGFB,GRB2
GO:0097190	apoptotic signaling pathway	0.94	0.014	ITGAV,HRAS,PIK3R1
GO:0031326	regulation of cellular biosynthetic process	0.34	0.0145	KRAS,PDGFRB,MAPK3,STAT3,CRK,PDGFB,PDGFA,STAT1,HRAS,PIK3R1,NTRK1
GO:0007346	regulation of mitotic cell cycle	0.75	0.0147	PDGFRB,PDGFB,PTPN11,HRAS
GO:0043068	positive regulation of programmed cell death	0.75	0.0148	PLCG1,PDGFRB,GRIN2A,NTRK1
GO:0043269	regulation of ion transport	0.74	0.0154	PLCG1,PDGFRB,PDGFB,RASGRF1
GO:0080135	regulation of cellular response to stress	0.74	0.0154	KRAS,MAPK3,HRAS,PIK3R1
GO:0097191	extrinsic apoptotic signaling pathway	1.26	0.0154	ITGAV,PIK3R1
GO:0051223	regulation of protein transport	0.74	0.0157	MAPK3,PTPN11,HRAS,PIK3R1
GO:0030183	B cell differentiation	1.24	0.0172	PIK3R1,NTRK1
GO:0043467	regulation of generation of precursor metabolites and energy	1.24	0.0172	PIK3CA,STAT3
GO:0035335	peptidyl-tyrosine dephosphorylation	1.23	0.0175	PTPN11,PTPN5
GO:0044409	entry into host	1.23	0.0175	ITGAV,GRB2
GO:0006606	protein import into nucleus	1.23	0.0178	STAT3,PIK3R1
GO:0007420	brain development	0.72	0.0181	KRAS,PTPN11,GRIN2A,GRIN2B
GO:0032091	negative regulation of protein binding	1.22	0.0181	MAPK3,PDGFB
GO:0065003	protein-containing complex assembly	0.53	0.0189	MAPK3,CRK,GRB2,HRAS,PDGFC,GRIN2B
GO:0040008	regulation of growth	0.71	0.0192	PIK3CA,STAT3,CRK,PTPN11
GO:0051403	stress-activated MAPK cascade	1.2	0.0195	MAPK3,CRKL
GO:0001654	eye development	0.88	0.0196	PDGFRA,PDGFRB,STAT3
GO:0008285	negative regulation of cell population proliferation	0.71	0.0197	STAT3,STAT1,HRAS,NTRK1
GO:0007613	memory	1.19	0.0201	GRIN2A,RASGRF1
GO:1901343	negative regulation of vasculature development	1.18	0.0211	PDGFB,STAT1
GO:0006955	immune response	0.51	0.0214	ITGAV,PIK3CA,STAT3,STAT1,GRB2,HRAS
GO:0046822	regulation of nucleocytoplasmic transport	1.18	0.0214	PTPN11,PIK3R1
GO:1905477	positive regulation of protein localization to membrane	1.16	0.0227	HRAS,PIK3R1
GO:0002697	regulation of immune effector process	0.85	0.023	MAPK3,CRK,STAT1
GO:0031349	positive regulation of defense response	0.84	0.0234	KRAS,MAPK3,HRAS
GO:0051222	positive regulation of protein transport	0.84	0.0234	MAPK3,HRAS,PIK3R1
GO:0051726	regulation of cell cycle	0.58	0.024	PDGFRB,STAT3,PDGFB,PTPN11,HRAS
GO:0001889	liver development	1.14	0.0247	KRAS,PIK3CA
GO:0008015	blood circulation	0.84	0.0247	PIK3CA,PDGFB,STAT1
GO:0032355	response to estradiol	1.13	0.0257	PDGFRB,STAT3
GO:0048565	digestive tract development	1.13	0.0257	PDGFRA,PDGFC
GO:0050806	positive regulation of synaptic transmission	1.13	0.0257	GRIN2A,NTRK1
GO:0090316	positive regulation of intracellular protein transport	1.13	0.0257	HRAS,PIK3R1
GO:0002576	platelet degranulation	1.12	0.0267	PDGFB,PDGFA
GO:0062013	positive regulation of small molecule metabolic process	1.12	0.0267	STAT3,PDGFB
GO:0048762	mesenchymal cell differentiation	1.12	0.0269	MAPK3,STAT1
GO:1905330	regulation of morphogenesis of an epithelium	1.12	0.0269	PDGFA,STAT1
GO:0035023	regulation of Rho protein signal transduction	1.11	0.0273	PDGFRB,RASGRF1
GO:0002460	adaptive immune response based on somatic recombination of immune receptors built from immunoglobulin superfamily domains	1.11	0.0276	STAT3,HRAS
GO:0006974	cellular response to DNA damage stimulus	0.66	0.0276	MAPK3,PTPN11,GRB2,PIK3R1
GO:0043902	positive regulation of multi-organism process	0.81	0.0278	KRAS,MAPK3,HRAS
GO:0051090	regulation of DNA-binding transcription factor activity	0.8	0.0293	KRAS,MAPK3,NTRK1
GO:2000112	regulation of cellular macromolecule biosynthetic process	0.32	0.0293	KRAS,PDGFRB,MAPK3,STAT3,CRK,PDGFB,STAT1,HRAS,PIK3R1,NTRK1
GO:0043547	positive regulation of GTPase activity	0.8	0.0298	RASGRF1,HRAS,NTRK1
GO:2001056	positive regulation of cysteine-type endopeptidase activity	1.09	0.0299	GRIN2A,GRIN2B
GO:0071560	cellular response to transforming growth factor beta stimulus	1.08	0.0302	CRK,CRKL
GO:0051092	positive regulation of NF-kappaB transcription factor activity	1.08	0.0309	KRAS,NTRK1
GO:0006952	defense response	0.54	0.0326	PIK3CA,STAT3,STAT1,GRB2,HRAS
GO:0000187	activation of MAPK activity	1.06	0.0336	MAPK3,PTPN11
GO:0001959	regulation of cytokine-mediated signaling pathway	1.05	0.0343	PTPN11,STAT1
GO:0016241	regulation of macroautophagy	1.03	0.0366	MAPK3,PIK3CA
GO:0033993	response to lipid	0.62	0.0366	KRAS,PDGFRB,MAPK3,STAT3
GO:0006109	regulation of carbohydrate metabolic process	1.03	0.037	STAT3,PDGFB
GO:0097193	intrinsic apoptotic signaling pathway	1.03	0.037	HRAS,PIK3R1
GO:0061138	morphogenesis of a branching epithelium	1.03	0.0377	KRAS,GRB2
GO:0050807	regulation of synapse organization	1.02	0.0381	NTRK1,GRIN2B
GO:0009894	regulation of catabolic process	0.61	0.0385	MAPK3,PIK3CA,STAT3,GRIN2A
GO:0031667	response to nutrient levels	0.75	0.0388	MAPK3,STAT1,NTRK1
GO:0060284	regulation of cell development	0.6	0.0392	STAT3,CRK,CRKL,NTRK1
GO:0060348	bone development	1.01	0.0398	PTPN11,PDGFC
GO:0098542	defense response to other organism	0.6	0.041	PIK3CA,STAT1,GRB2,HRAS
GO:0018105	peptidyl-serine phosphorylation	0.99	0.0427	MAPK3,PDGFB
GO:0006355	regulation of transcription, DNA-templated	0.32	0.0437	KRAS,MAPK3,STAT3,CRK,PDGFB,STAT1,HRAS,PIK3R1,NTRK1
GO:0048839	inner ear development	0.98	0.0444	PDGFRB,PTPN11
GO:0002064	epithelial cell development	0.98	0.0451	PDGFB,NTRK1
GO:0050731	positive regulation of peptidyl-tyrosine phosphorylation	0.98	0.0455	STAT3,PDGFB
GO:0010720	positive regulation of cell development	0.72	0.046	CRK,CRKL,NTRK1
GO:0045321	leukocyte activation	0.58	0.046	ITGAV,STAT3,PIK3R1,NTRK1
GO:0031324	negative regulation of cellular metabolic process	0.38	0.0467	ITGAV,PIK3CA,STAT3,PDGFB,CRKL,PDGFA,STAT1
GO:0044089	positive regulation of cellular component biogenesis	0.71	0.0475	GRB2,HRAS,NTRK1
GO:0071241	cellular response to inorganic substance	0.96	0.0475	MAPK3,CRK
GO:0042445	hormone metabolic process	0.96	0.0478	PDGFRA,PTPN11
KEGG Pathways
hsa04014	Ras signaling pathway	1.8	3.58e-26	PLCG1,KRAS,PDGFRA,PDGFRB,MAPK3,PIK3CA,PDGFB,PTPN11,PDGFA,GRB2,GRIN2A,RASGRF1,HRAS,PDGFC,PIK3R1,NTRK1,GRIN2B
hsa01521	EGFR tyrosine kinase inhibitor resistance	2.15	1.56e-23	PLCG1,KRAS,PDGFRA,PDGFRB,MAPK3,PIK3CA,STAT3,PDGFB,PDGFA,GRB2,HRAS,PDGFC,PIK3R1
hsa04015	Rap1 signaling pathway	1.8	6.83e-23	PLCG1,KRAS,PDGFRA,PDGFRB,MAPK3,PIK3CA,CRK,PDGFB,CRKL,PDGFA,GRIN2A,HRAS,PDGFC,PIK3R1,GRIN2B
hsa04510	Focal adhesion	1.78	5.08e-21	PDGFRA,ITGAV,PDGFRB,MAPK3,PIK3CA,CRK,PDGFB,CRKL,PDGFA,GRB2,RASGRF1,HRAS,PDGFC,PIK3R1
hsa05200	Pathways in cancer	1.45	5.08e-21	PLCG1,KRAS,PDGFRA,ITGAV,PDGFRB,MAPK3,PIK3CA,STAT3,CRK,PDGFB,CRKL,PDGFA,STAT1,GRB2,HRAS,PIK3R1,NTRK1
hsa04072	Phospholipase D signaling pathway	1.88	9.74e-21	PLCG1,KRAS,PDGFRA,PDGFRB,MAPK3,PIK3CA,PDGFB,PTPN11,PDGFA,GRB2,HRAS,PDGFC,PIK3R1
hsa05231	Choline metabolism in cancer	2.02	1.44e-20	PLCG1,KRAS,PDGFRA,PDGFRB,MAPK3,PIK3CA,PDGFB,PDGFA,GRB2,HRAS,PDGFC,PIK3R1
hsa05214	Glioma	2.14	5.34e-20	PLCG1,KRAS,PDGFRA,PDGFRB,MAPK3,PIK3CA,PDGFB,PDGFA,GRB2,HRAS,PIK3R1
hsa04010	MAPK signaling pathway	1.61	4.75e-19	KRAS,PDGFRA,PDGFRB,MAPK3,CRK,PDGFB,CRKL,PDGFA,PTPN5,GRB2,RASGRF1,HRAS,PDGFC,NTRK1
hsa04810	Regulation of actin cytoskeleton	1.73	4.75e-19	KRAS,PDGFRA,ITGAV,PDGFRB,MAPK3,PIK3CA,CRK,PDGFB,CRKL,PDGFA,HRAS,PDGFC,PIK3R1
hsa05206	MicroRNAs in cancer	1.84	1.05e-18	PLCG1,KRAS,PDGFRA,PDGFRB,PIK3CA,STAT3,CRK,PDGFB,CRKL,PDGFA,GRB2,HRAS
hsa05215	Prostate cancer	1.98	1.34e-18	KRAS,PDGFRA,PDGFRB,MAPK3,PIK3CA,PDGFB,PDGFA,GRB2,HRAS,PDGFC,PIK3R1
hsa05211	Renal cell carcinoma	2.1	6.88e-18	KRAS,MAPK3,PIK3CA,CRK,PDGFB,PTPN11,CRKL,GRB2,HRAS,PIK3R1
hsa04722	Neurotrophin signaling pathway	1.91	7.31e-18	PLCG1,KRAS,MAPK3,PIK3CA,CRK,PTPN11,CRKL,GRB2,HRAS,PIK3R1,NTRK1
hsa05218	Melanoma	2.07	1.01e-17	KRAS,PDGFRA,PDGFRB,MAPK3,PIK3CA,PDGFB,PDGFA,HRAS,PDGFC,PIK3R1
hsa04630	Jak-STAT signaling pathway	1.77	1.85e-16	PDGFRA,PDGFRB,PIK3CA,STAT3,PDGFB,PTPN11,PDGFA,STAT1,GRB2,HRAS,PIK3R1
hsa04151	PI3K-Akt signaling pathway	1.5	1.92e-16	KRAS,PDGFRA,ITGAV,PDGFRB,MAPK3,PIK3CA,PDGFB,PDGFA,GRB2,HRAS,PDGFC,PIK3R1,NTRK1
hsa05220	Chronic myeloid leukemia	2	2.25e-15	KRAS,MAPK3,PIK3CA,CRK,PTPN11,CRKL,GRB2,HRAS,PIK3R1
hsa04012	ErbB signaling pathway	1.96	4.49e-15	PLCG1,KRAS,MAPK3,PIK3CA,CRK,CRKL,GRB2,HRAS,PIK3R1
hsa04540	Gap junction	1.94	6.34e-15	KRAS,PDGFRA,PDGFRB,MAPK3,PDGFB,PDGFA,GRB2,HRAS,PDGFC
hsa04062	Chemokine signaling pathway	1.67	4.43e-14	KRAS,MAPK3,PIK3CA,STAT3,CRK,CRKL,STAT1,GRB2,HRAS,PIK3R1
hsa05230	Central carbon metabolism in cancer	2.02	7.9e-14	KRAS,PDGFRA,PDGFRB,MAPK3,PIK3CA,HRAS,PIK3R1,NTRK1
hsa05205	Proteoglycans in cancer	1.64	8.26e-14	PLCG1,KRAS,ITGAV,MAPK3,PIK3CA,STAT3,PTPN11,GRB2,HRAS,PIK3R1
hsa05223	Non-small cell lung cancer	2.01	8.26e-14	PLCG1,KRAS,MAPK3,PIK3CA,STAT3,GRB2,HRAS,PIK3R1
hsa04917	Prolactin signaling pathway	1.99	1.09e-13	KRAS,MAPK3,PIK3CA,STAT3,STAT1,GRB2,HRAS,PIK3R1
hsa04933	AGE-RAGE signaling pathway in diabetic complications	1.84	1.47e-12	PLCG1,KRAS,MAPK3,PIK3CA,STAT3,STAT1,HRAS,PIK3R1
hsa05167	Kaposi's sarcoma-associated herpesvirus infection	1.62	2.75e-12	PLCG1,KRAS,MAPK3,PIK3CA,STAT3,PDGFB,STAT1,HRAS,PIK3R1
hsa04919	Thyroid hormone signaling pathway	1.77	4.6e-12	PLCG1,KRAS,ITGAV,MAPK3,PIK3CA,STAT1,HRAS,PIK3R1
hsa04650	Natural killer cell mediated cytotoxicity	1.74	7.88e-12	PLCG1,KRAS,MAPK3,PIK3CA,PTPN11,GRB2,HRAS,PIK3R1
hsa05221	Acute myeloid leukemia	1.96	8.57e-12	KRAS,MAPK3,PIK3CA,STAT3,GRB2,HRAS,PIK3R1
hsa04664	Fc epsilon RI signaling pathway	1.95	9.15e-12	PLCG1,KRAS,MAPK3,PIK3CA,GRB2,HRAS,PIK3R1
hsa05160	Hepatitis C	1.72	1.09e-11	KRAS,MAPK3,PIK3CA,STAT3,STAT1,GRB2,HRAS,PIK3R1
hsa04910	Insulin signaling pathway	1.71	1.25e-11	KRAS,MAPK3,PIK3CA,CRK,CRKL,GRB2,HRAS,PIK3R1
hsa05161	Hepatitis B	1.68	1.9e-11	KRAS,MAPK3,PIK3CA,STAT3,STAT1,GRB2,HRAS,PIK3R1
hsa04660	T cell receptor signaling pathway	1.78	1.07e-10	PLCG1,KRAS,MAPK3,PIK3CA,GRB2,HRAS,PIK3R1
hsa05165	Human papillomavirus infection	1.38	2.4e-10	KRAS,ITGAV,PDGFRB,MAPK3,PIK3CA,STAT1,GRB2,HRAS,PIK3R1
hsa05213	Endometrial cancer	1.94	3.7e-10	KRAS,MAPK3,PIK3CA,GRB2,HRAS,PIK3R1
hsa04370	VEGF signaling pathway	1.94	3.96e-10	PLCG1,KRAS,MAPK3,PIK3CA,HRAS,PIK3R1
hsa04068	FoxO signaling pathway	1.66	5.94e-10	KRAS,MAPK3,PIK3CA,STAT3,GRB2,HRAS,PIK3R1
hsa04550	Signaling pathways regulating pluripotency of stem cells	1.63	8.65e-10	KRAS,MAPK3,PIK3CA,STAT3,GRB2,HRAS,PIK3R1
hsa04662	B cell receptor signaling pathway	1.86	1.04e-09	KRAS,MAPK3,PIK3CA,GRB2,HRAS,PIK3R1
hsa05166	HTLV-I infection	1.43	1.18e-09	KRAS,PDGFRA,PDGFRB,PIK3CA,PDGFB,PDGFA,HRAS,PIK3R1
hsa05212	Pancreatic cancer	1.84	1.26e-09	KRAS,MAPK3,PIK3CA,STAT3,STAT1,PIK3R1
hsa05225	Hepatocellular carcinoma	1.56	2.4e-09	PLCG1,KRAS,MAPK3,PIK3CA,GRB2,HRAS,PIK3R1
hsa05210	Colorectal cancer	1.78	2.65e-09	KRAS,MAPK3,PIK3CA,GRB2,HRAS,PIK3R1
hsa04360	Axon guidance	1.54	3.37e-09	PLCG1,KRAS,MAPK3,PIK3CA,PTPN11,HRAS,PIK3R1
hsa04666	Fc gamma R-mediated phagocytosis	1.76	3.37e-09	PLCG1,MAPK3,PIK3CA,CRK,CRKL,PIK3R1
hsa01522	Endocrine resistance	1.73	4.69e-09	KRAS,MAPK3,PIK3CA,GRB2,HRAS,PIK3R1
hsa05203	Viral carcinogenesis	1.51	4.69e-09	KRAS,MAPK3,PIK3CA,STAT3,GRB2,HRAS,PIK3R1
hsa04926	Relaxin signaling pathway	1.59	2.72e-08	KRAS,MAPK3,PIK3CA,GRB2,HRAS,PIK3R1
hsa04915	Estrogen signaling pathway	1.58	3.04e-08	KRAS,MAPK3,PIK3CA,GRB2,HRAS,PIK3R1
hsa04210	Apoptosis	1.58	3.25e-08	KRAS,MAPK3,PIK3CA,HRAS,PIK3R1,NTRK1
hsa04720	Long-term potentiation	1.82	4.19e-08	KRAS,MAPK3,GRIN2A,HRAS,GRIN2B
hsa05034	Alcoholism	1.56	4.19e-08	KRAS,MAPK3,GRB2,GRIN2A,HRAS,GRIN2B
hsa05224	Breast cancer	1.54	5.01e-08	KRAS,MAPK3,PIK3CA,GRB2,HRAS,PIK3R1
hsa05226	Gastric cancer	1.54	5.01e-08	KRAS,MAPK3,PIK3CA,GRB2,HRAS,PIK3R1
hsa04150	mTOR signaling pathway	1.54	5.02e-08	KRAS,MAPK3,PIK3CA,GRB2,HRAS,PIK3R1
hsa04066	HIF-1 signaling pathway	1.64	2.9e-07	PLCG1,MAPK3,PIK3CA,STAT3,PIK3R1
hsa04960	Aldosterone-regulated sodium reabsorption	1.96	3.56e-07	KRAS,MAPK3,PIK3CA,PIK3R1
hsa05216	Thyroid cancer	1.96	3.56e-07	KRAS,MAPK3,HRAS,NTRK1
hsa04725	Cholinergic synapse	1.58	5.01e-07	KRAS,MAPK3,PIK3CA,HRAS,PIK3R1
hsa04071	Sphingolipid signaling pathway	1.56	6.08e-07	KRAS,MAPK3,PIK3CA,HRAS,PIK3R1
hsa04380	Osteoclast differentiation	1.54	8.23e-07	MAPK3,PIK3CA,STAT1,GRB2,PIK3R1
hsa04140	Autophagy - animal	1.53	8.42e-07	KRAS,MAPK3,PIK3CA,HRAS,PIK3R1
hsa05418	Fluid shear stress and atherosclerosis	1.5	1.12e-06	ITGAV,PIK3CA,PDGFB,PDGFA,PIK3R1
hsa04213	Longevity regulating pathway - multiple species	1.75	2.09e-06	KRAS,PIK3CA,HRAS,PIK3R1
hsa04218	Cellular senescence	1.44	2.32e-06	KRAS,MAPK3,PIK3CA,HRAS,PIK3R1
hsa05100	Bacterial invasion of epithelial cells	1.67	3.81e-06	PIK3CA,CRK,CRKL,PIK3R1
hsa04024	cAMP signaling pathway	1.34	6.56e-06	MAPK3,PIK3CA,GRIN2A,PIK3R1,GRIN2B
hsa04211	Longevity regulating pathway	1.59	7.97e-06	KRAS,PIK3CA,HRAS,PIK3R1
hsa04912	GnRH signaling pathway	1.59	7.97e-06	KRAS,MAPK3,GRB2,HRAS
hsa04750	Inflammatory mediator regulation of TRP channels	1.57	9.18e-06	PLCG1,PIK3CA,PIK3R1,NTRK1
hsa04914	Progesterone-mediated oocyte maturation	1.56	9.83e-06	KRAS,MAPK3,PIK3CA,PIK3R1
hsa04620	Toll-like receptor signaling pathway	1.52	1.33e-05	MAPK3,PIK3CA,STAT1,PIK3R1
hsa04659	Th17 cell differentiation	1.52	1.33e-05	PLCG1,MAPK3,STAT3,STAT1
hsa04931	Insulin resistance	1.5	1.55e-05	PIK3CA,STAT3,PTPN11,PIK3R1
hsa04670	Leukocyte transendothelial migration	1.48	1.82e-05	PLCG1,PIK3CA,PTPN11,PIK3R1
hsa04060	Cytokine-cytokine receptor interaction	1.21	2.41e-05	PDGFRA,PDGFRB,PDGFB,PDGFA,PDGFC
hsa05162	Measles	1.41	3.4e-05	PIK3CA,STAT3,STAT1,PIK3R1
hsa05219	Bladder cancer	1.79	3.4e-05	KRAS,MAPK3,HRAS
hsa04930	Type II diabetes mellitus	1.74	4.59e-05	MAPK3,PIK3CA,PIK3R1
hsa05164	Influenza A	1.31	8.05e-05	MAPK3,PIK3CA,STAT1,PIK3R1
hsa04730	Long-term depression	1.63	9.56e-05	KRAS,MAPK3,HRAS
hsa04020	Calcium signaling pathway	1.28	0.0001	PLCG1,PDGFRA,PDGFRB,GRIN2A
hsa05131	Shigellosis	1.61	0.00011	MAPK3,CRK,CRKL
hsa05169	Epstein-Barr virus infection	1.24	0.00013	PLCG1,PIK3CA,STAT3,PIK3R1
hsa01524	Platinum drug resistance	1.56	0.00014	MAPK3,PIK3CA,PIK3R1
hsa04658	Th1 and Th2 cell differentiation	1.46	0.00027	PLCG1,MAPK3,STAT1
hsa05222	Small cell lung cancer	1.44	0.0003	ITGAV,PIK3CA,PIK3R1
hsa04713	Circadian entrainment	1.44	0.00031	MAPK3,GRIN2A,GRIN2B
hsa04070	Phosphatidylinositol signaling system	1.42	0.00035	PLCG1,PIK3CA,PIK3R1
hsa04916	Melanogenesis	1.42	0.00035	KRAS,MAPK3,HRAS
hsa05142	Chagas disease (American trypanosomiasis)	1.4	0.00038	MAPK3,PIK3CA,PIK3R1
hsa04668	TNF signaling pathway	1.37	0.00045	MAPK3,PIK3CA,PIK3R1
hsa05145	Toxoplasmosis	1.37	0.00046	MAPK3,STAT3,STAT1
hsa04724	Glutamatergic synapse	1.36	0.00049	MAPK3,GRIN2A,GRIN2B
hsa04726	Serotonergic synapse	1.36	0.00049	KRAS,MAPK3,HRAS
hsa04611	Platelet activation	1.32	0.00063	MAPK3,PIK3CA,PIK3R1
hsa04371	Apelin signaling pathway	1.28	0.00078	KRAS,MAPK3,HRAS
hsa04921	Oxytocin signaling pathway	1.23	0.0011	KRAS,MAPK3,HRAS
hsa05010	Alzheimer's disease	1.18	0.0015	MAPK3,GRIN2A,GRIN2B
hsa05033	Nicotine addiction	1.63	0.0016	GRIN2A,GRIN2B
hsa04973	Carbohydrate digestion and absorption	1.61	0.0017	PIK3CA,PIK3R1
hsa05030	Cocaine addiction	1.54	0.0023	GRIN2A,GRIN2B
hsa05014	Amyotrophic lateral sclerosis (ALS)	1.53	0.0024	GRIN2A,GRIN2B
hsa04923	Regulation of lipolysis in adipocytes	1.51	0.0026	PIK3CA,PIK3R1
hsa04714	Thermogenesis	1.05	0.0033	KRAS,GRB2,HRAS
hsa05321	Inflammatory bowel disease (IBD)	1.44	0.0035	STAT3,STAT1
hsa04137	Mitophagy - animal	1.43	0.0036	KRAS,HRAS
hsa05031	Amphetamine addiction	1.42	0.0037	GRIN2A,GRIN2B
hsa05120	Epithelial cell signaling in Helicobacter pylori infection	1.41	0.0038	PLCG1,PTPN11
hsa04920	Adipocytokine signaling pathway	1.39	0.0041	STAT3,PTPN11
hsa05140	Leishmaniasis	1.39	0.0042	MAPK3,STAT1
hsa00562	Inositol phosphate metabolism	1.37	0.0045	PLCG1,PIK3CA
hsa05146	Amoebiasis	1.26	0.0072	PIK3CA,PIK3R1
hsa05322	Systemic lupus erythematosus	1.26	0.0072	GRIN2A,GRIN2B
hsa04152	AMPK signaling pathway	1.15	0.0113	PIK3CA,PIK3R1
hsa04728	Dopaminergic synapse	1.12	0.0127	GRIN2A,GRIN2B
hsa04932	Non-alcoholic fatty liver disease (NAFLD)	1.06	0.0167	PIK3CA,PIK3R1
hsa04217	Necroptosis	1.04	0.0178	STAT3,STAT1
hsa04621	NOD-like receptor signaling pathway	1.01	0.0201	MAPK3,STAT1
hsa05202	Transcriptional misregulation in cancer	1	0.0206	PDGFA,NTRK1
hsa05152	Tuberculosis	1	0.0211	MAPK3,STAT1
hsa05168	Herpes simplex infection	0.97	0.023	PTPN11,STAT1
hsa04144	Endocytosis	0.85	0.039	PDGFRA,HRAS
hsa04080	Neuroactive ligand-receptor interaction	0.8	0.0478	GRIN2A,GRIN2B
