# Supplementary material for: Association of Extracellular Signal-Regulated Kinase Genes With Myopia: A Longitudinal Study of Chinese Children
Source: Front Genet. 2021 May 27;12:654869. doi: 10.3389/fgene.2021.654869 (PMC8191505; doi:10.3389/fgene.2021.654869)
Supplement: Supplementary file 3 [file Table_2.XLSX]

## Sheet: Sheet1
#term ID	term description	strength	false discovery rate	matching proteins in your network (labels)
Cellular Component (GO)
GO:0005886	plasma membrane	0.33	0.0011	MAPK1,ITGB8,WASL,DUSP3,KITLG,EREG,RRAS,RRAS2,PDGFRA,GNB5,CBL,STAT3,RASGRF2,EGFR,FLT1,GRM5,CALM1,CACNA1E,NRAS,PRKACB,SRC,TGFBR1,SLITRK1,PTPRD,SOS1,RASGRF1,FGFR2,PIK3R1,GRIA1
GO:0005829	cytosol	0.32	0.0021	MAPK12,MAPK1,WASL,DUSP3,GNB5,GAB1,CBL,STAT3,RASGRF2,DUSP6,ZFYVE9,CDC25A,SMAD4,CALM1,PEA15,ARHGEF11,PRKACB,JUN,SRC,MAPK8,IRF9,NEDD4L,MAPK4,SOS1,RASGRF1,PIK3R1,RPS6KA1
GO:0005737	cytoplasm	0.17	0.0027	MAPK12,MAPK1,WASL,DUSP3,KITLG,RRAS2,PDGFRA,GNB5,GAB1,CBL,STAT3,RASGRF2,EGFR,ATM,DUSP6,FLT1,ZFYVE9,CDC25A,GRM5,MAP6,SMAD4,CALM1,PTPN5,PEA15,ARHGEF11,NRAS,PRKACB,JUN,CTSA,SRC,TGFBR1,MAPK8,IRF9,DUSP8,NEDD4L,MAPK4,SOS1,RASGRF1,FGFR2,SYNPR,PIK3R1,GRIA1,RPS6KA1
GO:0005623	cell	0.08	0.0038	MAPK12,MAPK1,ITGB8,WASL,DUSP3,KITLG,EREG,RRAS,RRAS2,PDGFRA,GNB5,GAB1,GTF3C3,CBL,STAT3,RASGRF2,EGFR,ATM,DUSP6,FLT1,ZFYVE9,CDC25A,GRM5,MAP6,WDR33,SMAD4,CALM1,PTPN5,CACNA1E,PEA15,ARHGEF11,NRAS,PRKACB,JUN,CTSA,SRC,TGFBR1,SLITRK1,PTPRD,MAPK8,IRF9,DUSP8,NEDD4L,MAPK4,SOS1,RASGRF1,FGFR2,SYNPR,PIK3R1,GRIA1,RPS6KA1
GO:0005654	nucleoplasm	0.37	0.0038	MAPK12,MAPK1,DUSP3,GTF3C3,STAT3,ATM,DUSP6,CDC25A,WDR33,SMAD4,CALM1,PTPN5,PRKACB,JUN,CTSA,MAPK8,IRF9,NEDD4L,MAPK4,FGFR2,RPS6KA1
GO:0016020	membrane	0.2	0.0076	MAPK1,ITGB8,WASL,DUSP3,KITLG,EREG,RRAS,RRAS2,PDGFRA,GNB5,GTF3C3,CBL,STAT3,RASGRF2,EGFR,FLT1,ZFYVE9,GRM5,MAP6,CALM1,PTPN5,CACNA1E,ARHGEF11,NRAS,PRKACB,SRC,TGFBR1,SLITRK1,PTPRD,SOS1,RASGRF1,FGFR2,SYNPR,PIK3R1,GRIA1
GO:0120025	plasma membrane bounded cell projection	0.45	0.0089	MAPK1,WASL,KITLG,PDGFRA,GNB5,CBL,GRM5,MAP6,PRKACB,SRC,MAPK8,RASGRF1,SYNPR,GRIA1
GO:0031410	cytoplasmic vesicle	0.41	0.0115	MAPK1,WASL,EGFR,ATM,FLT1,ZFYVE9,MAP6,NRAS,CTSA,SRC,TGFBR1,NEDD4L,FGFR2,SYNPR,GRIA1
GO:0005622	intracellular	0.1	0.0138	MAPK12,MAPK1,WASL,DUSP3,KITLG,EREG,RRAS,RRAS2,PDGFRA,GNB5,GAB1,GTF3C3,CBL,STAT3,RASGRF2,EGFR,ATM,DUSP6,FLT1,ZFYVE9,CDC25A,GRM5,MAP6,WDR33,SMAD4,CALM1,PTPN5,PEA15,ARHGEF11,NRAS,PRKACB,JUN,CTSA,SRC,TGFBR1,MAPK8,IRF9,DUSP8,NEDD4L,MAPK4,SOS1,RASGRF1,FGFR2,SYNPR,PIK3R1,GRIA1,RPS6KA1
GO:0043005	neuron projection	0.53	0.0138	MAPK1,GNB5,CBL,GRM5,MAP6,SRC,MAPK8,RASGRF1,SYNPR,GRIA1
GO:0005634	nucleus	0.21	0.0174	MAPK12,MAPK1,WASL,DUSP3,PDGFRA,GNB5,GTF3C3,STAT3,EGFR,ATM,DUSP6,CDC25A,WDR33,SMAD4,CALM1,PTPN5,PEA15,PRKACB,JUN,CTSA,SRC,MAPK8,IRF9,DUSP8,NEDD4L,MAPK4,FGFR2,PIK3R1,RPS6KA1
GO:0005901	caveola	1.19	0.0174	MAPK1,CBL,SRC
GO:0032991	protein-containing complex	0.27	0.0174	MAPK1,ITGB8,PDGFRA,GNB5,GTF3C3,CBL,STAT3,EGFR,ATM,FLT1,ZFYVE9,WDR33,SMAD4,CALM1,CACNA1E,PEA15,PRKACB,JUN,SRC,TGFBR1,SOS1,PIK3R1,GRIA1
GO:0043235	receptor complex	0.8	0.0174	ITGB8,EGFR,FLT1,TGFBR1,GRIA1
GO:0045121	membrane raft	0.81	0.0174	MAPK1,CBL,EGFR,SRC,TGFBR1
GO:0045202	synapse	0.56	0.0177	EGFR,GRM5,SRC,SLITRK1,SOS1,FGFR2,SYNPR,GRIA1
GO:0005768	endosome	0.54	0.0206	MAPK1,EGFR,FLT1,ZFYVE9,SRC,TGFBR1,NEDD4L,GRIA1
GO:0098797	plasma membrane protein complex	0.66	0.0206	ITGB8,CBL,EGFR,CACNA1E,TGFBR1,GRIA1
GO:0098805	whole membrane	0.43	0.0206	MAPK1,WASL,CBL,EGFR,ZFYVE9,MAP6,NRAS,SRC,TGFBR1,SYNPR,GRIA1
GO:0014069	postsynaptic density	0.87	0.0207	GRM5,SRC,SOS1,GRIA1
GO:0030424	axon	0.64	0.0212	MAPK1,CBL,MAP6,MAPK8,RASGRF1,GRIA1
GO:0043226	organelle	0.11	0.0228	MAPK12,MAPK1,WASL,DUSP3,KITLG,RRAS2,PDGFRA,GNB5,GTF3C3,CBL,STAT3,RASGRF2,EGFR,ATM,DUSP6,FLT1,ZFYVE9,CDC25A,GRM5,MAP6,WDR33,SMAD4,CALM1,PTPN5,PEA15,NRAS,PRKACB,JUN,CTSA,SRC,TGFBR1,MAPK8,IRF9,DUSP8,NEDD4L,MAPK4,SOS1,FGFR2,SYNPR,PIK3R1,GRIA1,RPS6KA1
GO:0005770	late endosome	0.82	0.0262	MAPK1,EGFR,SRC,NEDD4L
GO:0043231	intracellular membrane-bounded organelle	0.14	0.0262	MAPK12,MAPK1,WASL,DUSP3,RRAS2,PDGFRA,GNB5,GTF3C3,CBL,STAT3,RASGRF2,EGFR,ATM,DUSP6,ZFYVE9,CDC25A,MAP6,WDR33,SMAD4,CALM1,PTPN5,PEA15,NRAS,PRKACB,JUN,CTSA,SRC,TGFBR1,MAPK8,IRF9,DUSP8,NEDD4L,MAPK4,FGFR2,PIK3R1,GRIA1,RPS6KA1
GO:0043227	membrane-bounded organelle	0.12	0.0276	MAPK12,MAPK1,WASL,DUSP3,RRAS2,PDGFRA,GNB5,GTF3C3,CBL,STAT3,RASGRF2,EGFR,ATM,DUSP6,FLT1,ZFYVE9,CDC25A,MAP6,WDR33,SMAD4,CALM1,PTPN5,PEA15,NRAS,PRKACB,JUN,CTSA,SRC,TGFBR1,MAPK8,IRF9,DUSP8,NEDD4L,MAPK4,FGFR2,SYNPR,PIK3R1,GRIA1,RPS6KA1
GO:0030054	cell junction	0.48	0.0311	MAPK1,PDGFRA,CBL,TGFBR1,SLITRK1,SYNPR,PIK3R1,GRIA1
GO:0043229	intracellular organelle	0.11	0.0311	MAPK12,MAPK1,WASL,DUSP3,KITLG,RRAS2,PDGFRA,GNB5,GTF3C3,CBL,STAT3,RASGRF2,EGFR,ATM,DUSP6,FLT1,ZFYVE9,CDC25A,MAP6,WDR33,SMAD4,CALM1,PTPN5,PEA15,NRAS,PRKACB,JUN,CTSA,SRC,TGFBR1,MAPK8,IRF9,DUSP8,NEDD4L,MAPK4,SOS1,FGFR2,SYNPR,PIK3R1,GRIA1,RPS6KA1
GO:0005771	multivesicular body	1.29	0.0345	EGFR,NEDD4L
GO:0098796	membrane protein complex	0.47	0.0365	ITGB8,CBL,EGFR,CALM1,CACNA1E,TGFBR1,PIK3R1,GRIA1
GO:0090575	RNA polymerase II transcription factor complex	0.92	0.0386	STAT3,SMAD4,JUN
GO:0031901	early endosome membrane	0.91	0.0407	EGFR,ZFYVE9,GRIA1
GO:0070013	intracellular organelle lumen	0.21	0.0438	MAPK12,MAPK1,DUSP3,GTF3C3,STAT3,EGFR,ATM,DUSP6,CDC25A,WDR33,SMAD4,CALM1,PTPN5,PRKACB,JUN,CTSA,MAPK8,IRF9,NEDD4L,MAPK4,FGFR2,RPS6KA1
GO:0048471	perinuclear region of cytoplasm	0.54	0.0453	CBL,EGFR,MAP6,PRKACB,SRC,PIK3R1
GO:0098802	plasma membrane receptor complex	0.86	0.0476	ITGB8,TGFBR1,GRIA1
GO:0009986	cell surface	0.52	0.0498	ITGB8,PDGFRA,EGFR,TGFBR1,FGFR2,GRIA1
Molecular Function (GO)
GO:0016773	phosphotransferase activity, alcohol group as acceptor	0.95	1.49e-10	MAPK12,MAPK1,KITLG,EREG,PDGFRA,GAB1,EGFR,ATM,FLT1,CALM1,PRKACB,SRC,TGFBR1,MAPK8,MAPK4,FGFR2,PIK3R1,RPS6KA1
GO:0035004	phosphatidylinositol 3-kinase activity	1.65	1.65e-10	KITLG,EREG,PDGFRA,GAB1,EGFR,ATM,SRC,FGFR2,PIK3R1
GO:0016301	kinase activity	0.92	2.01e-10	MAPK12,MAPK1,KITLG,EREG,PDGFRA,GAB1,EGFR,ATM,FLT1,CALM1,PRKACB,SRC,TGFBR1,MAPK8,MAPK4,FGFR2,PIK3R1,RPS6KA1
GO:0046934	phosphatidylinositol-4,5-bisphosphate 3-kinase activity	1.65	1.57e-09	KITLG,EREG,PDGFRA,GAB1,EGFR,SRC,FGFR2,PIK3R1
GO:0140096	catalytic activity, acting on a protein	0.63	7.14e-09	MAPK12,MAPK1,DUSP3,EREG,PDGFRA,CBL,EGFR,ATM,DUSP6,FLT1,ZFYVE9,CDC25A,PTPN5,PRKACB,CTSA,SRC,TGFBR1,PTPRD,MAPK8,DUSP8,NEDD4L,MAPK4,FGFR2,RPS6KA1
GO:0004672	protein kinase activity	0.93	2.77e-08	MAPK12,MAPK1,EREG,PDGFRA,EGFR,ATM,FLT1,PRKACB,SRC,TGFBR1,MAPK8,MAPK4,FGFR2,RPS6KA1
GO:0005088	Ras guanyl-nucleotide exchange factor activity	1.2	3.08e-08	KITLG,EREG,PDGFRA,RASGRF2,EGFR,CALM1,ARHGEF11,SOS1,RASGRF1,FGFR2
GO:0019899	enzyme binding	0.58	2.61e-07	MAPK1,DUSP3,KITLG,EREG,PDGFRA,CBL,STAT3,RASGRF2,EGFR,CDC25A,GRM5,CALM1,ARHGEF11,PRKACB,JUN,SRC,MAPK8,MAPK4,SOS1,RASGRF1,FGFR2,PIK3R1
GO:0098772	molecular function regulator	0.61	1.46e-06	WASL,KITLG,EREG,PDGFRA,GNB5,RASGRF2,EGFR,GRM5,CALM1,ARHGEF11,JUN,CTSA,MAPK8,NEDD4L,SOS1,RASGRF1,FGFR2,PIK3R1,RPS6KA1
GO:0005515	protein binding	0.32	2.28e-06	MAPK1,ITGB8,WASL,DUSP3,KITLG,EREG,PDGFRA,GNB5,GAB1,CBL,STAT3,RASGRF2,EGFR,ATM,FLT1,ZFYVE9,CDC25A,GRM5,MAP6,SMAD4,CALM1,PTPN5,ARHGEF11,PRKACB,JUN,SRC,TGFBR1,PTPRD,MAPK8,NEDD4L,MAPK4,SOS1,RASGRF1,FGFR2,PIK3R1,GRIA1
GO:0004707	MAP kinase activity	2.04	2.79e-06	MAPK12,MAPK1,MAPK8,MAPK4
GO:0004725	protein tyrosine phosphatase activity	1.36	6.89e-06	DUSP3,DUSP6,CDC25A,PTPN5,PTPRD,DUSP8
GO:0016740	transferase activity	0.53	7.48e-06	MAPK12,MAPK1,KITLG,EREG,PDGFRA,GAB1,CBL,EGFR,ATM,FLT1,CALM1,PRKACB,SRC,TGFBR1,MAPK8,NEDD4L,MAPK4,FGFR2,PIK3R1,RPS6KA1
GO:0019901	protein kinase binding	0.85	7.48e-06	MAPK1,DUSP3,CBL,STAT3,EGFR,CDC25A,GRM5,CALM1,SRC,MAPK4,PIK3R1
GO:0003824	catalytic activity	0.34	7.68e-06	MAPK12,MAPK1,DUSP3,KITLG,EREG,RRAS,RRAS2,PDGFRA,GNB5,GAB1,CBL,EGFR,ATM,DUSP6,FLT1,ZFYVE9,CDC25A,CALM1,PTPN5,NRAS,PRKACB,CTSA,SRC,TGFBR1,PTPRD,MAPK8,DUSP8,NEDD4L,MAPK4,FGFR2,PIK3R1,RPS6KA1
GO:0004674	protein serine/threonine kinase activity	0.89	3.27e-05	MAPK12,MAPK1,EGFR,ATM,PRKACB,TGFBR1,MAPK8,MAPK4,RPS6KA1
GO:0019199	transmembrane receptor protein kinase activity	1.39	3.41e-05	PDGFRA,EGFR,FLT1,TGFBR1,FGFR2
GO:0051219	phosphoprotein binding	1.38	3.68e-05	MAPK1,CBL,PTPN5,SRC,PIK3R1
GO:0001784	phosphotyrosine residue binding	1.62	4.95e-05	MAPK1,CBL,PTPN5,PIK3R1
GO:0016303	1-phosphatidylinositol-3-kinase activity	1.54	8.42e-05	GAB1,ATM,FGFR2,PIK3R1
GO:0035639	purine ribonucleoside triphosphate binding	0.53	9.06e-05	MAPK12,MAPK1,RRAS,RRAS2,PDGFRA,EGFR,ATM,FLT1,NRAS,PRKACB,SRC,TGFBR1,MAPK8,MAPK4,FGFR2,RPS6KA1
GO:0004713	protein tyrosine kinase activity	1.11	9.15e-05	EREG,PDGFRA,EGFR,FLT1,SRC,FGFR2
GO:0033549	MAP kinase phosphatase activity	1.91	0.00011	DUSP3,DUSP6,DUSP8
GO:0032555	purine ribonucleotide binding	0.52	0.00012	MAPK12,MAPK1,RRAS,RRAS2,PDGFRA,EGFR,ATM,FLT1,NRAS,PRKACB,SRC,TGFBR1,MAPK8,MAPK4,FGFR2,RPS6KA1
GO:0019838	growth factor binding	1.18	0.0002	PDGFRA,EGFR,FLT1,TGFBR1,FGFR2
GO:0004714	transmembrane receptor protein tyrosine kinase activity	1.4	0.00021	PDGFRA,EGFR,FLT1,FGFR2
GO:0030234	enzyme regulator activity	0.62	0.00044	WASL,GNB5,GRM5,CALM1,ARHGEF11,JUN,CTSA,MAPK8,SOS1,PIK3R1,RPS6KA1
GO:0005089	Rho guanyl-nucleotide exchange factor activity	1.31	0.00045	RASGRF2,ARHGEF11,SOS1,RASGRF1
GO:0005488	binding	0.15	0.00048	MAPK12,MAPK1,ITGB8,WASL,DUSP3,KITLG,EREG,RRAS,RRAS2,PDGFRA,GNB5,GAB1,GTF3C3,CBL,STAT3,RASGRF2,EGFR,ATM,FLT1,ZFYVE9,CDC25A,GRM5,MAP6,SMAD4,CALM1,PTPN5,CACNA1E,ARHGEF11,NRAS,PRKACB,JUN,SRC,TGFBR1,PTPRD,MAPK8,IRF9,NEDD4L,MAPK4,SOS1,RASGRF1,FGFR2,PIK3R1,GRIA1,RPS6KA1
GO:0099583	neurotransmitter receptor activity involved in regulation of postsynaptic cytosolic calcium ion concentration	2.41	0.00049	GRM5,GRIA1
GO:0005524	ATP binding	0.53	0.00052	MAPK12,MAPK1,PDGFRA,EGFR,ATM,FLT1,PRKACB,SRC,TGFBR1,MAPK8,MAPK4,FGFR2,RPS6KA1
GO:0043168	anion binding	0.41	0.00064	MAPK12,MAPK1,RRAS,RRAS2,PDGFRA,EGFR,ATM,FLT1,ZFYVE9,SMAD4,NRAS,PRKACB,SRC,TGFBR1,MAPK8,MAPK4,FGFR2,RPS6KA1
GO:0005102	signaling receptor binding	0.52	0.00069	ITGB8,KITLG,EREG,PDGFRA,CBL,STAT3,EGFR,ARHGEF11,SRC,TGFBR1,PTPRD,RASGRF1,PIK3R1
GO:0005021	vascular endothelial growth factor-activated receptor activity	2.04	0.0015	PDGFRA,FLT1
GO:0008138	protein tyrosine/serine/threonine phosphatase activity	1.41	0.0016	DUSP3,DUSP6,DUSP8
GO:0008047	enzyme activator activity	0.72	0.0021	GNB5,GRM5,CALM1,ARHGEF11,JUN,CTSA,SOS1
GO:0008144	drug binding	0.46	0.0021	MAPK12,MAPK1,PDGFRA,EGFR,ATM,FLT1,PRKACB,SRC,TGFBR1,MAPK8,MAPK4,FGFR2,RPS6KA1
GO:0060089	molecular transducer activity	0.49	0.0021	ITGB8,PDGFRA,STAT3,EGFR,FLT1,GRM5,SMAD4,PRKACB,TGFBR1,PTPRD,FGFR2,GRIA1
GO:0036312	phosphatidylinositol 3-kinase regulatory subunit binding	1.88	0.0023	CBL,PIK3R1
GO:0070851	growth factor receptor binding	1.07	0.0023	EREG,PDGFRA,CBL,SRC
GO:0070411	I-SMAD binding	1.84	0.0027	SMAD4,TGFBR1
GO:0017017	MAP kinase tyrosine/serine/threonine phosphatase activity	1.77	0.0036	DUSP6,DUSP8
GO:0019902	phosphatase binding	0.96	0.0052	MAPK1,STAT3,EGFR,PIK3R1
GO:0046332	SMAD binding	1.2	0.0052	SMAD4,JUN,TGFBR1
GO:1990782	protein tyrosine kinase binding	1.17	0.0058	CBL,GRM5,PIK3R1
GO:0030695	GTPase regulator activity	0.8	0.0062	WASL,GNB5,ARHGEF11,JUN,SOS1
GO:0046983	protein dimerization activity	0.47	0.0083	PDGFRA,STAT3,EGFR,ATM,SMAD4,JUN,MAPK4,SOS1,FGFR2,PIK3R1
GO:0005158	insulin receptor binding	1.52	0.0089	SRC,PIK3R1
GO:0070412	R-SMAD binding	1.52	0.0089	SMAD4,JUN
GO:0019904	protein domain specific binding	0.58	0.0103	CBL,ZFYVE9,CALM1,JUN,SRC,SOS1,GRIA1
GO:0035591	signaling adaptor activity	1.07	0.0103	GAB1,SRC,PIK3R1
GO:0046982	protein heterodimerization activity	0.65	0.0103	EGFR,SMAD4,JUN,MAPK4,SOS1,PIK3R1
GO:0008066	glutamate receptor activity	1.45	0.011	GRM5,GRIA1
GO:0046875	ephrin receptor binding	1.44	0.0116	CBL,SRC
GO:0038023	signaling receptor activity	0.43	0.0142	ITGB8,PDGFRA,STAT3,EGFR,FLT1,GRM5,TGFBR1,PTPRD,FGFR2,GRIA1
GO:0044877	protein-containing complex binding	0.5	0.0142	RRAS,PDGFRA,EGFR,ATM,SMAD4,NRAS,SRC,PIK3R1
GO:0005154	epidermal growth factor receptor binding	1.37	0.0149	EREG,CBL
GO:0044325	ion channel binding	0.98	0.0159	CALM1,SRC,NEDD4L
GO:0001085	RNA polymerase II transcription factor binding	0.98	0.0161	STAT3,SMAD4,JUN
GO:0019903	protein phosphatase binding	0.97	0.0166	STAT3,EGFR,PIK3R1
GO:0008134	transcription factor binding	0.58	0.0193	MAPK1,STAT3,SMAD4,JUN,SRC,PIK3R1
GO:0008200	ion channel inhibitor activity	1.28	0.0201	CALM1,NEDD4L
GO:0005126	cytokine receptor binding	0.75	0.021	KITLG,STAT3,TGFBR1,PIK3R1
GO:0004712	protein serine/threonine/tyrosine kinase activity	1.26	0.0213	MAPK1,RPS6KA1
GO:0005096	GTPase activator activity	0.74	0.0221	GNB5,ARHGEF11,JUN,SOS1
GO:0003924	GTPase activity	0.73	0.0233	RRAS,RRAS2,GNB5,NRAS
GO:0031625	ubiquitin protein ligase binding	0.69	0.0317	EGFR,PRKACB,JUN,SRC
GO:1901363	heterocyclic compound binding	0.2	0.0348	MAPK12,MAPK1,RRAS,RRAS2,PDGFRA,GTF3C3,STAT3,EGFR,ATM,FLT1,SMAD4,NRAS,PRKACB,JUN,SRC,TGFBR1,MAPK8,IRF9,MAPK4,SOS1,FGFR2,RPS6KA1
GO:0005070	SH3/SH2 adaptor activity	1.13	0.0356	GAB1,SRC
GO:0097159	organic cyclic compound binding	0.2	0.0398	MAPK12,MAPK1,RRAS,RRAS2,PDGFRA,GTF3C3,STAT3,EGFR,ATM,FLT1,SMAD4,NRAS,PRKACB,JUN,SRC,TGFBR1,MAPK8,IRF9,MAPK4,SOS1,FGFR2,RPS6KA1
GO:0030971	receptor tyrosine kinase binding	1.09	0.0399	CBL,PIK3R1
GO:0004888	transmembrane signaling receptor activity	0.4	0.0446	PDGFRA,EGFR,FLT1,GRM5,TGFBR1,PTPRD,FGFR2,GRIA1
GO:0005516	calmodulin binding	0.77	0.0473	RASGRF2,EGFR,MAP6
GO:0000287	magnesium ion binding	0.77	0.0481	MAPK12,PRKACB,RPS6KA1
Biological Process (GO)
GO:0035556	intracellular signal transduction	0.85	1.03e-14	MAPK12,MAPK1,KITLG,EREG,RRAS,RRAS2,PDGFRA,STAT3,RASGRF2,EGFR,ATM,DUSP6,GRM5,SMAD4,CALM1,PEA15,ARHGEF11,NRAS,JUN,SRC,TGFBR1,MAPK8,MAPK4,SOS1,RASGRF1,FGFR2,PIK3R1,RPS6KA1
GO:0006468	protein phosphorylation	0.98	2.82e-14	MAPK12,MAPK1,KITLG,EREG,PDGFRA,RASGRF2,EGFR,ATM,DUSP6,FLT1,CALM1,PEA15,NRAS,PRKACB,SRC,TGFBR1,MAPK8,MAPK4,SOS1,RASGRF1,FGFR2,PIK3R1,RPS6KA1
GO:0006796	phosphate-containing compound metabolic process	0.75	5.39e-14	MAPK12,MAPK1,DUSP3,KITLG,EREG,PDGFRA,GAB1,STAT3,RASGRF2,EGFR,ATM,DUSP6,FLT1,CDC25A,CALM1,PTPN5,PEA15,NRAS,PRKACB,SRC,TGFBR1,PTPRD,MAPK8,DUSP8,MAPK4,SOS1,RASGRF1,FGFR2,PIK3R1,RPS6KA1
GO:0016310	phosphorylation	0.89	5.39e-14	MAPK12,MAPK1,KITLG,EREG,PDGFRA,GAB1,STAT3,RASGRF2,EGFR,ATM,DUSP6,FLT1,CALM1,PEA15,NRAS,PRKACB,SRC,TGFBR1,MAPK8,MAPK4,SOS1,RASGRF1,FGFR2,PIK3R1,RPS6KA1
GO:0000165	MAPK cascade	1.28	8.01e-14	MAPK12,MAPK1,KITLG,EREG,PDGFRA,RASGRF2,EGFR,DUSP6,CALM1,PEA15,NRAS,MAPK8,MAPK4,SOS1,RASGRF1,FGFR2
GO:0007165	signal transduction	0.5	2.17e-12	MAPK12,MAPK1,ITGB8,WASL,KITLG,EREG,RRAS,RRAS2,PDGFRA,GNB5,GAB1,CBL,STAT3,RASGRF2,EGFR,ATM,DUSP6,FLT1,ZFYVE9,GRM5,SMAD4,CALM1,PEA15,ARHGEF11,NRAS,PRKACB,JUN,SRC,TGFBR1,PTPRD,MAPK8,IRF9,MAPK4,SOS1,RASGRF1,FGFR2,PIK3R1,GRIA1,RPS6KA1
GO:0050790	regulation of catalytic activity	0.69	2.22e-12	MAPK12,MAPK1,WASL,DUSP3,EREG,PDGFRA,GNB5,CBL,STAT3,EGFR,DUSP6,FLT1,CDC25A,GRM5,CALM1,PEA15,ARHGEF11,PRKACB,JUN,CTSA,SRC,TGFBR1,MAPK8,DUSP8,SOS1,RASGRF1,FGFR2,PIK3R1,RPS6KA1
GO:0023052	signaling	0.48	2.53e-12	MAPK12,MAPK1,ITGB8,WASL,KITLG,EREG,RRAS,RRAS2,PDGFRA,GNB5,GAB1,CBL,STAT3,RASGRF2,EGFR,ATM,DUSP6,FLT1,ZFYVE9,GRM5,SMAD4,CALM1,CACNA1E,PEA15,ARHGEF11,NRAS,PRKACB,JUN,SRC,TGFBR1,PTPRD,MAPK8,IRF9,MAPK4,SOS1,RASGRF1,FGFR2,PIK3R1,GRIA1,RPS6KA1
GO:0007154	cell communication	0.47	4.77e-12	MAPK12,MAPK1,ITGB8,WASL,KITLG,EREG,RRAS,RRAS2,PDGFRA,GNB5,GAB1,CBL,STAT3,RASGRF2,EGFR,ATM,DUSP6,FLT1,ZFYVE9,GRM5,SMAD4,CALM1,CACNA1E,PEA15,ARHGEF11,NRAS,PRKACB,JUN,SRC,TGFBR1,PTPRD,MAPK8,IRF9,MAPK4,SOS1,RASGRF1,FGFR2,PIK3R1,GRIA1,RPS6KA1
GO:1902531	regulation of intracellular signal transduction	0.75	4.77e-12	MAPK1,DUSP3,KITLG,EREG,RRAS,PDGFRA,GAB1,CBL,STAT3,RASGRF2,EGFR,ATM,DUSP6,FLT1,SMAD4,CALM1,PEA15,ARHGEF11,JUN,SRC,TGFBR1,DUSP8,SOS1,RASGRF1,FGFR2,PIK3R1
GO:0065009	regulation of molecular function	0.58	9.49e-12	MAPK12,MAPK1,WASL,DUSP3,KITLG,EREG,PDGFRA,GNB5,CBL,STAT3,RASGRF2,EGFR,DUSP6,FLT1,CDC25A,GRM5,SMAD4,CALM1,PEA15,ARHGEF11,PRKACB,JUN,CTSA,SRC,TGFBR1,MAPK8,DUSP8,NEDD4L,SOS1,RASGRF1,FGFR2,PIK3R1,RPS6KA1
GO:0007167	enzyme linked receptor protein signaling pathway	1	1.8e-11	MAPK1,WASL,EREG,PDGFRA,GAB1,CBL,STAT3,EGFR,FLT1,ZFYVE9,SMAD4,JUN,SRC,TGFBR1,PTPRD,SOS1,FGFR2,PIK3R1
GO:0051716	cellular response to stimulus	0.41	2.34e-11	MAPK12,MAPK1,ITGB8,WASL,KITLG,EREG,RRAS,RRAS2,PDGFRA,GNB5,GAB1,CBL,STAT3,RASGRF2,EGFR,ATM,DUSP6,FLT1,ZFYVE9,CDC25A,GRM5,WDR33,SMAD4,CALM1,PTPN5,PEA15,ARHGEF11,NRAS,PRKACB,JUN,SRC,TGFBR1,PTPRD,MAPK8,IRF9,MAPK4,SOS1,RASGRF1,FGFR2,PIK3R1,GRIA1,RPS6KA1
GO:1902533	positive regulation of intracellular signal transduction	0.9	2.34e-11	MAPK1,KITLG,EREG,PDGFRA,GAB1,CBL,STAT3,EGFR,ATM,DUSP6,FLT1,CALM1,PEA15,JUN,SRC,TGFBR1,SOS1,RASGRF1,FGFR2,PIK3R1
GO:0006464	cellular protein modification process	0.6	3.01e-11	MAPK12,MAPK1,DUSP3,KITLG,EREG,PDGFRA,CBL,RASGRF2,EGFR,ATM,DUSP6,FLT1,CDC25A,SMAD4,CALM1,PTPN5,PEA15,NRAS,PRKACB,SRC,TGFBR1,PTPRD,MAPK8,DUSP8,NEDD4L,MAPK4,SOS1,RASGRF1,FGFR2,PIK3R1,RPS6KA1
GO:0042325	regulation of phosphorylation	0.78	5e-11	MAPK1,DUSP3,EREG,RRAS,PDGFRA,CBL,STAT3,EGFR,ATM,DUSP6,FLT1,CDC25A,GRM5,SMAD4,CALM1,PEA15,PRKACB,JUN,SRC,TGFBR1,DUSP8,FGFR2,PIK3R1
GO:0001932	regulation of protein phosphorylation	0.79	1.24e-10	MAPK1,DUSP3,EREG,RRAS,PDGFRA,CBL,STAT3,EGFR,ATM,DUSP6,FLT1,CDC25A,GRM5,SMAD4,CALM1,PEA15,PRKACB,JUN,SRC,TGFBR1,DUSP8,FGFR2
GO:0043085	positive regulation of catalytic activity	0.79	1.38e-10	MAPK12,MAPK1,EREG,PDGFRA,GNB5,STAT3,EGFR,DUSP6,FLT1,GRM5,CALM1,PEA15,ARHGEF11,PRKACB,JUN,CTSA,SRC,TGFBR1,MAPK8,SOS1,RASGRF1,FGFR2
GO:0007166	cell surface receptor signaling pathway	0.66	3.71e-10	MAPK1,ITGB8,WASL,EREG,PDGFRA,GAB1,CBL,STAT3,EGFR,FLT1,ZFYVE9,GRM5,SMAD4,CALM1,NRAS,PRKACB,JUN,SRC,TGFBR1,PTPRD,MAPK8,IRF9,SOS1,FGFR2,PIK3R1,GRIA1
GO:0010646	regulation of cell communication	0.55	3.71e-10	MAPK1,DUSP3,KITLG,EREG,RRAS,PDGFRA,GAB1,CBL,STAT3,RASGRF2,EGFR,ATM,DUSP6,FLT1,GRM5,SMAD4,CALM1,CACNA1E,PEA15,ARHGEF11,PRKACB,JUN,SRC,TGFBR1,MAPK8,DUSP8,SOS1,RASGRF1,FGFR2,PIK3R1,GRIA1
GO:0044267	cellular protein metabolic process	0.53	4.05e-10	MAPK12,MAPK1,DUSP3,KITLG,EREG,PDGFRA,CBL,RASGRF2,EGFR,ATM,DUSP6,FLT1,CDC25A,SMAD4,CALM1,PTPN5,PEA15,NRAS,PRKACB,CTSA,SRC,TGFBR1,PTPRD,MAPK8,DUSP8,NEDD4L,MAPK4,SOS1,RASGRF1,FGFR2,PIK3R1,RPS6KA1
GO:0023051	regulation of signaling	0.55	4.3e-10	MAPK1,DUSP3,KITLG,EREG,RRAS,PDGFRA,GAB1,CBL,STAT3,RASGRF2,EGFR,ATM,DUSP6,FLT1,GRM5,SMAD4,CALM1,CACNA1E,PEA15,ARHGEF11,PRKACB,JUN,SRC,TGFBR1,MAPK8,DUSP8,SOS1,RASGRF1,FGFR2,PIK3R1,GRIA1
GO:0009967	positive regulation of signal transduction	0.75	4.62e-10	MAPK1,KITLG,EREG,PDGFRA,GAB1,CBL,STAT3,EGFR,ATM,DUSP6,FLT1,SMAD4,CALM1,PEA15,JUN,SRC,TGFBR1,MAPK8,SOS1,RASGRF1,FGFR2,PIK3R1
GO:0048584	positive regulation of response to stimulus	0.67	5.12e-10	MAPK1,WASL,KITLG,EREG,PDGFRA,GAB1,CBL,STAT3,EGFR,ATM,DUSP6,FLT1,SMAD4,CALM1,PEA15,NRAS,PRKACB,JUN,SRC,TGFBR1,MAPK8,SOS1,RASGRF1,FGFR2,PIK3R1
GO:0048518	positive regulation of biological process	0.43	6.02e-10	MAPK12,MAPK1,ITGB8,WASL,DUSP3,KITLG,EREG,RRAS,RRAS2,PDGFRA,GAB1,CBL,STAT3,RASGRF2,EGFR,ATM,DUSP6,FLT1,CDC25A,GRM5,SMAD4,CALM1,PEA15,ARHGEF11,NRAS,PRKACB,JUN,SRC,TGFBR1,SLITRK1,PTPRD,MAPK8,NEDD4L,SOS1,RASGRF1,FGFR2,PIK3R1,RPS6KA1
GO:0046854	phosphatidylinositol phosphorylation	1.53	9.42e-10	KITLG,EREG,PDGFRA,GAB1,EGFR,ATM,SRC,FGFR2,PIK3R1
GO:0048522	positive regulation of cellular process	0.45	9.42e-10	MAPK12,MAPK1,WASL,DUSP3,KITLG,EREG,RRAS2,PDGFRA,GAB1,CBL,STAT3,RASGRF2,EGFR,ATM,DUSP6,FLT1,CDC25A,GRM5,SMAD4,CALM1,PEA15,ARHGEF11,NRAS,PRKACB,JUN,SRC,TGFBR1,SLITRK1,PTPRD,MAPK8,NEDD4L,SOS1,RASGRF1,FGFR2,PIK3R1,RPS6KA1
GO:0050896	response to stimulus	0.33	9.42e-10	MAPK12,MAPK1,ITGB8,WASL,KITLG,EREG,RRAS,RRAS2,PDGFRA,GNB5,GAB1,CBL,STAT3,RASGRF2,EGFR,ATM,DUSP6,FLT1,ZFYVE9,CDC25A,GRM5,WDR33,SMAD4,CALM1,PTPN5,PEA15,ARHGEF11,NRAS,PRKACB,JUN,CTSA,SRC,TGFBR1,PTPRD,MAPK8,IRF9,NEDD4L,MAPK4,SOS1,RASGRF1,FGFR2,PIK3R1,GRIA1,RPS6KA1
GO:0031399	regulation of protein modification process	0.7	9.95e-10	MAPK1,DUSP3,EREG,RRAS,PDGFRA,CBL,STAT3,EGFR,ATM,DUSP6,FLT1,CDC25A,GRM5,SMAD4,CALM1,PEA15,PRKACB,JUN,SRC,TGFBR1,MAPK8,DUSP8,FGFR2
GO:0038127	ERBB signaling pathway	1.63	2.04e-09	MAPK1,EREG,GAB1,CBL,EGFR,SRC,SOS1,PIK3R1
GO:0043549	regulation of kinase activity	0.89	2.04e-09	MAPK1,DUSP3,EREG,PDGFRA,CBL,EGFR,DUSP6,FLT1,CDC25A,GRM5,CALM1,PEA15,PRKACB,SRC,TGFBR1,DUSP8,PIK3R1
GO:0051246	regulation of protein metabolic process	0.59	2.37e-09	MAPK12,MAPK1,DUSP3,EREG,RRAS,PDGFRA,CBL,STAT3,EGFR,ATM,DUSP6,FLT1,CDC25A,GRM5,SMAD4,CALM1,PEA15,PRKACB,JUN,CTSA,SRC,TGFBR1,MAPK8,DUSP8,NEDD4L,FGFR2,RPS6KA1
GO:0019538	protein metabolic process	0.48	2.38e-09	MAPK12,MAPK1,DUSP3,KITLG,EREG,PDGFRA,CBL,RASGRF2,EGFR,ATM,DUSP6,FLT1,ZFYVE9,CDC25A,SMAD4,CALM1,PTPN5,PEA15,NRAS,PRKACB,CTSA,SRC,TGFBR1,PTPRD,MAPK8,DUSP8,NEDD4L,MAPK4,SOS1,RASGRF1,FGFR2,PIK3R1,RPS6KA1
GO:0070848	response to growth factor	1.03	2.38e-09	MAPK1,PDGFRA,GAB1,CBL,EGFR,DUSP6,FLT1,ZFYVE9,SMAD4,JUN,SRC,TGFBR1,SOS1,FGFR2
GO:0009966	regulation of signal transduction	0.55	6.42e-09	MAPK1,DUSP3,KITLG,EREG,RRAS,PDGFRA,GAB1,CBL,STAT3,RASGRF2,EGFR,ATM,DUSP6,FLT1,SMAD4,CALM1,PEA15,ARHGEF11,PRKACB,JUN,SRC,TGFBR1,MAPK8,DUSP8,SOS1,RASGRF1,FGFR2,PIK3R1
GO:0001934	positive regulation of protein phosphorylation	0.84	7.6e-09	MAPK1,EREG,PDGFRA,STAT3,EGFR,ATM,DUSP6,FLT1,GRM5,SMAD4,CALM1,PEA15,PRKACB,JUN,SRC,TGFBR1,FGFR2
GO:0030182	neuron differentiation	0.84	7.6e-09	MAPK1,WASL,GAB1,STAT3,EGFR,MAP6,SMAD4,JUN,SRC,TGFBR1,SLITRK1,PTPRD,MAPK8,SOS1,RASGRF1,FGFR2,PIK3R1
GO:0007173	epidermal growth factor receptor signaling pathway	1.71	8.67e-09	EREG,GAB1,CBL,EGFR,SRC,SOS1,PIK3R1
GO:0051896	regulation of protein kinase B signaling	1.28	8.67e-09	KITLG,EREG,RRAS,PDGFRA,GAB1,EGFR,SRC,TGFBR1,FGFR2,PIK3R1
GO:0044260	cellular macromolecule metabolic process	0.37	1.09e-08	MAPK12,MAPK1,WASL,DUSP3,KITLG,EREG,PDGFRA,GTF3C3,CBL,STAT3,RASGRF2,EGFR,ATM,DUSP6,FLT1,CDC25A,WDR33,SMAD4,CALM1,PTPN5,PEA15,NRAS,PRKACB,JUN,CTSA,SRC,TGFBR1,PTPRD,MAPK8,IRF9,DUSP8,NEDD4L,MAPK4,SOS1,RASGRF1,FGFR2,PIK3R1,GRIA1,RPS6KA1
GO:0071363	cellular response to growth factor stimulus	1.02	1.26e-08	MAPK1,PDGFRA,GAB1,CBL,EGFR,FLT1,ZFYVE9,SMAD4,JUN,SRC,TGFBR1,SOS1,FGFR2
GO:0032268	regulation of cellular protein metabolic process	0.59	1.77e-08	MAPK12,MAPK1,DUSP3,EREG,RRAS,PDGFRA,CBL,STAT3,EGFR,ATM,DUSP6,FLT1,CDC25A,GRM5,SMAD4,CALM1,PEA15,PRKACB,JUN,SRC,TGFBR1,MAPK8,DUSP8,FGFR2,RPS6KA1
GO:0051897	positive regulation of protein kinase B signaling	1.34	1.9e-08	KITLG,EREG,PDGFRA,GAB1,EGFR,SRC,TGFBR1,FGFR2,PIK3R1
GO:0007169	transmembrane receptor protein tyrosine kinase signaling pathway	1	2.01e-08	MAPK1,WASL,EREG,PDGFRA,GAB1,CBL,STAT3,EGFR,FLT1,SRC,SOS1,FGFR2,PIK3R1
GO:0048608	reproductive structure development	1.06	2.5e-08	MAPK1,ITGB8,KITLG,EREG,PDGFRA,CBL,EGFR,ATM,SMAD4,SRC,TGFBR1,FGFR2
GO:0045859	regulation of protein kinase activity	0.86	4.58e-08	MAPK1,DUSP3,EREG,CBL,EGFR,DUSP6,FLT1,CDC25A,GRM5,CALM1,PEA15,PRKACB,SRC,TGFBR1,DUSP8
GO:0051247	positive regulation of protein metabolic process	0.68	4.58e-08	MAPK12,MAPK1,EREG,PDGFRA,STAT3,EGFR,ATM,DUSP6,FLT1,GRM5,SMAD4,CALM1,PEA15,PRKACB,JUN,SRC,TGFBR1,MAPK8,NEDD4L,FGFR2
GO:0048583	regulation of response to stimulus	0.47	4.92e-08	MAPK1,WASL,DUSP3,KITLG,EREG,RRAS,PDGFRA,GAB1,CBL,STAT3,RASGRF2,EGFR,ATM,DUSP6,FLT1,SMAD4,CALM1,PEA15,ARHGEF11,NRAS,PRKACB,JUN,SRC,TGFBR1,MAPK8,DUSP8,SOS1,RASGRF1,FGFR2,PIK3R1
GO:0038093	Fc receptor signaling pathway	1.39	7.77e-08	MAPK1,WASL,CALM1,JUN,SRC,MAPK8,SOS1,PIK3R1
GO:0002768	immune response-regulating cell surface receptor signaling pathway	1.16	7.96e-08	MAPK1,WASL,CALM1,NRAS,PRKACB,JUN,SRC,MAPK8,SOS1,PIK3R1
GO:0050794	regulation of cellular process	0.24	9.67e-08	MAPK12,MAPK1,ITGB8,WASL,DUSP3,KITLG,EREG,RRAS,RRAS2,PDGFRA,GNB5,GAB1,GTF3C3,CBL,STAT3,RASGRF2,EGFR,ATM,DUSP6,FLT1,ZFYVE9,CDC25A,GRM5,SMAD4,CALM1,CACNA1E,PEA15,ARHGEF11,NRAS,PRKACB,JUN,CTSA,SRC,TGFBR1,SLITRK1,PTPRD,MAPK8,IRF9,DUSP8,NEDD4L,MAPK4,SOS1,RASGRF1,FGFR2,PIK3R1,GRIA1,RPS6KA1
GO:0043408	regulation of MAPK cascade	0.88	1.11e-07	MAPK1,DUSP3,RRAS,PDGFRA,EGFR,DUSP6,FLT1,SMAD4,PEA15,JUN,SRC,TGFBR1,DUSP8,FGFR2
GO:0032879	regulation of localization	0.56	1.2e-07	MAPK1,WASL,EREG,RRAS,RRAS2,PDGFRA,GNB5,GAB1,CBL,STAT3,EGFR,FLT1,GRM5,SMAD4,CALM1,CACNA1E,PEA15,JUN,SRC,TGFBR1,MAPK8,NEDD4L,RASGRF1,PIK3R1
GO:1901564	organonitrogen compound metabolic process	0.39	1.54e-07	MAPK12,MAPK1,ITGB8,DUSP3,KITLG,EREG,PDGFRA,CBL,RASGRF2,EGFR,ATM,DUSP6,FLT1,ZFYVE9,CDC25A,SMAD4,CALM1,PTPN5,PEA15,NRAS,PRKACB,CTSA,SRC,TGFBR1,PTPRD,MAPK8,DUSP8,NEDD4L,MAPK4,SOS1,RASGRF1,FGFR2,PIK3R1,RPS6KA1
GO:0031175	neuron projection development	0.91	1.88e-07	MAPK1,WASL,GAB1,EGFR,MAP6,SMAD4,JUN,SRC,SLITRK1,SOS1,RASGRF1,FGFR2,PIK3R1
GO:0043170	macromolecule metabolic process	0.31	1.88e-07	MAPK12,MAPK1,WASL,DUSP3,KITLG,EREG,PDGFRA,GTF3C3,CBL,STAT3,RASGRF2,EGFR,ATM,DUSP6,FLT1,ZFYVE9,CDC25A,WDR33,SMAD4,CALM1,PTPN5,PEA15,NRAS,PRKACB,JUN,CTSA,SRC,TGFBR1,PTPRD,MAPK8,IRF9,DUSP8,NEDD4L,MAPK4,SOS1,RASGRF1,FGFR2,PIK3R1,GRIA1,RPS6KA1
GO:0048666	neuron development	0.85	2.23e-07	MAPK1,WASL,GAB1,EGFR,MAP6,SMAD4,JUN,SRC,SLITRK1,MAPK8,SOS1,RASGRF1,FGFR2,PIK3R1
GO:0050793	regulation of developmental process	0.56	2.79e-07	MAPK12,MAPK1,ITGB8,EREG,RRAS,PDGFRA,GAB1,STAT3,EGFR,DUSP6,FLT1,SMAD4,PRKACB,JUN,SRC,TGFBR1,SLITRK1,PTPRD,NEDD4L,SOS1,FGFR2,PIK3R1,RPS6KA1
GO:0009653	anatomical structure morphogenesis	0.61	2.9e-07	MAPK1,WASL,EREG,RRAS,PDGFRA,GAB1,STAT3,EGFR,ATM,FLT1,MAP6,SMAD4,PRKACB,JUN,SRC,TGFBR1,SLITRK1,SOS1,FGFR2,PIK3R1,RPS6KA1
GO:0048699	generation of neurons	0.69	3.14e-07	MAPK1,WASL,GAB1,STAT3,EGFR,MAP6,SMAD4,JUN,SRC,TGFBR1,SLITRK1,PTPRD,MAPK8,NEDD4L,SOS1,RASGRF1,FGFR2,PIK3R1
GO:0071310	cellular response to organic substance	0.58	3.23e-07	MAPK1,EREG,PDGFRA,GAB1,CBL,STAT3,EGFR,FLT1,ZFYVE9,GRM5,SMAD4,PTPN5,PRKACB,JUN,SRC,TGFBR1,MAPK8,IRF9,MAPK4,SOS1,FGFR2,PIK3R1
GO:0071495	cellular response to endogenous stimulus	0.74	4.17e-07	MAPK1,PDGFRA,GAB1,CBL,STAT3,EGFR,ZFYVE9,GRM5,SMAD4,PRKACB,JUN,SRC,TGFBR1,SOS1,FGFR2,PIK3R1
GO:2000145	regulation of cell motility	0.82	4.51e-07	MAPK1,WASL,EREG,RRAS,RRAS2,PDGFRA,GAB1,STAT3,EGFR,FLT1,JUN,SRC,TGFBR1,PIK3R1
GO:0033674	positive regulation of kinase activity	0.92	5.32e-07	MAPK1,EREG,PDGFRA,EGFR,DUSP6,FLT1,GRM5,CALM1,PEA15,PRKACB,SRC,TGFBR1
GO:0032270	positive regulation of cellular protein metabolic process	0.66	6.37e-07	MAPK12,MAPK1,EREG,PDGFRA,STAT3,EGFR,ATM,DUSP6,FLT1,GRM5,SMAD4,CALM1,PEA15,PRKACB,JUN,SRC,TGFBR1,FGFR2
GO:0048812	neuron projection morphogenesis	0.97	6.49e-07	MAPK1,WASL,GAB1,EGFR,MAP6,SMAD4,SRC,SLITRK1,SOS1,FGFR2,PIK3R1
GO:0038095	Fc-epsilon receptor signaling pathway	1.56	7.79e-07	MAPK1,CALM1,JUN,MAPK8,SOS1,PIK3R1
GO:0010033	response to organic substance	0.51	8.12e-07	MAPK1,EREG,PDGFRA,GAB1,CBL,STAT3,EGFR,DUSP6,FLT1,ZFYVE9,GRM5,SMAD4,PTPN5,PEA15,PRKACB,JUN,SRC,TGFBR1,MAPK8,IRF9,MAPK4,SOS1,FGFR2,PIK3R1
GO:0007275	multicellular organism development	0.4	8.59e-07	MAPK12,MAPK1,ITGB8,WASL,DUSP3,KITLG,EREG,RRAS,PDGFRA,GAB1,CBL,STAT3,EGFR,ATM,DUSP6,FLT1,MAP6,SMAD4,PRKACB,JUN,SRC,TGFBR1,SLITRK1,PTPRD,MAPK8,NEDD4L,SOS1,RASGRF1,FGFR2,PIK3R1,RPS6KA1
GO:0009719	response to endogenous stimulus	0.68	8.68e-07	MAPK1,EREG,PDGFRA,GAB1,CBL,STAT3,EGFR,ZFYVE9,GRM5,SMAD4,PRKACB,JUN,SRC,TGFBR1,SOS1,FGFR2,PIK3R1
GO:0048731	system development	0.43	8.68e-07	MAPK12,MAPK1,ITGB8,WASL,KITLG,EREG,RRAS,PDGFRA,GAB1,CBL,STAT3,EGFR,ATM,FLT1,MAP6,SMAD4,PRKACB,JUN,SRC,TGFBR1,SLITRK1,PTPRD,MAPK8,NEDD4L,SOS1,RASGRF1,FGFR2,PIK3R1,RPS6KA1
GO:0038128	ERBB2 signaling pathway	1.79	9.55e-07	EREG,GAB1,EGFR,SOS1,PIK3R1
GO:0070372	regulation of ERK1 and ERK2 cascade	1.1	1.13e-06	DUSP3,RRAS,PDGFRA,EGFR,DUSP6,SMAD4,JUN,SRC,FGFR2
GO:0051345	positive regulation of hydrolase activity	0.83	1.18e-06	MAPK12,PDGFRA,GNB5,STAT3,EGFR,FLT1,CALM1,ARHGEF11,JUN,MAPK8,SOS1,RASGRF1,FGFR2
GO:0071900	regulation of protein serine/threonine kinase activity	0.94	1.27e-06	MAPK1,DUSP3,EGFR,DUSP6,FLT1,CDC25A,CALM1,PEA15,SRC,TGFBR1,DUSP8
GO:0035239	tube morphogenesis	0.87	1.33e-06	EREG,PDGFRA,GAB1,EGFR,FLT1,SMAD4,PRKACB,JUN,SRC,TGFBR1,SOS1,FGFR2
GO:0030334	regulation of cell migration	0.82	1.35e-06	MAPK1,WASL,RRAS,RRAS2,PDGFRA,GAB1,STAT3,EGFR,FLT1,JUN,SRC,TGFBR1,PIK3R1
GO:0008406	gonad development	1.19	1.4e-06	KITLG,EREG,PDGFRA,CBL,ATM,SMAD4,SRC,TGFBR1
GO:0032501	multicellular organismal process	0.33	1.45e-06	MAPK12,MAPK1,ITGB8,WASL,DUSP3,KITLG,EREG,RRAS,PDGFRA,GAB1,CBL,STAT3,EGFR,ATM,DUSP6,FLT1,GRM5,MAP6,WDR33,SMAD4,CALM1,ARHGEF11,PRKACB,JUN,SRC,TGFBR1,SLITRK1,PTPRD,MAPK8,NEDD4L,SOS1,RASGRF1,FGFR2,PIK3R1,GRIA1,RPS6KA1
GO:0048732	gland development	0.99	1.81e-06	MAPK1,PDGFRA,EGFR,ATM,SMAD4,JUN,SRC,TGFBR1,FGFR2,RPS6KA1
GO:0010941	regulation of cell death	0.62	1.91e-06	RRAS2,CBL,STAT3,RASGRF2,EGFR,ATM,DUSP6,SMAD4,PEA15,ARHGEF11,JUN,SRC,TGFBR1,MAPK8,SOS1,FGFR2,PIK3R1,RPS6KA1
GO:0048667	cell morphogenesis involved in neuron differentiation	0.98	1.99e-06	MAPK1,WASL,GAB1,MAP6,SMAD4,SRC,SLITRK1,SOS1,FGFR2,PIK3R1
GO:0045860	positive regulation of protein kinase activity	0.91	2.02e-06	MAPK1,EREG,EGFR,DUSP6,FLT1,GRM5,CALM1,PEA15,PRKACB,SRC,TGFBR1
GO:0035295	tube development	0.8	2.23e-06	MAPK1,EREG,PDGFRA,GAB1,EGFR,FLT1,SMAD4,PRKACB,JUN,SRC,TGFBR1,SOS1,FGFR2
GO:0071560	cellular response to transforming growth factor beta stimulus	1.28	2.31e-06	CBL,ZFYVE9,SMAD4,JUN,SRC,TGFBR1,FGFR2
GO:0048468	cell development	0.64	2.87e-06	MAPK1,WASL,EREG,PDGFRA,GAB1,EGFR,ATM,MAP6,SMAD4,JUN,SRC,SLITRK1,MAPK8,SOS1,RASGRF1,FGFR2,PIK3R1
GO:0008283	cell population proliferation	0.83	3.17e-06	MAPK1,KITLG,EREG,GAB1,STAT3,EGFR,CDC25A,SMAD4,SRC,RASGRF1,FGFR2,RPS6KA1
GO:0007179	transforming growth factor beta receptor signaling pathway	1.42	3.44e-06	CBL,ZFYVE9,SMAD4,JUN,SRC,TGFBR1
GO:0010604	positive regulation of macromolecule metabolic process	0.48	3.49e-06	MAPK12,MAPK1,ITGB8,EREG,PDGFRA,STAT3,EGFR,ATM,DUSP6,FLT1,GRM5,SMAD4,CALM1,PEA15,ARHGEF11,PRKACB,JUN,SRC,TGFBR1,MAPK8,NEDD4L,FGFR2,PIK3R1,RPS6KA1
GO:0071704	organic substance metabolic process	0.25	3.7e-06	MAPK12,MAPK1,ITGB8,WASL,DUSP3,KITLG,EREG,PDGFRA,GAB1,GTF3C3,CBL,STAT3,RASGRF2,EGFR,ATM,DUSP6,FLT1,ZFYVE9,CDC25A,WDR33,SMAD4,CALM1,PTPN5,PEA15,NRAS,PRKACB,JUN,CTSA,SRC,TGFBR1,PTPRD,MAPK8,IRF9,DUSP8,NEDD4L,MAPK4,SOS1,RASGRF1,FGFR2,PIK3R1,GRIA1,RPS6KA1
GO:0032502	developmental process	0.36	3.87e-06	MAPK12,MAPK1,ITGB8,WASL,DUSP3,KITLG,EREG,RRAS,PDGFRA,GAB1,CBL,STAT3,EGFR,ATM,DUSP6,FLT1,GRM5,MAP6,SMAD4,PRKACB,JUN,SRC,TGFBR1,SLITRK1,PTPRD,MAPK8,NEDD4L,SOS1,RASGRF1,FGFR2,PIK3R1,RPS6KA1
GO:0060255	regulation of macromolecule metabolic process	0.33	3.95e-06	MAPK12,MAPK1,ITGB8,WASL,DUSP3,EREG,RRAS,PDGFRA,GTF3C3,CBL,STAT3,EGFR,ATM,DUSP6,FLT1,CDC25A,GRM5,SMAD4,CALM1,PEA15,ARHGEF11,PRKACB,JUN,CTSA,SRC,TGFBR1,MAPK8,IRF9,DUSP8,NEDD4L,MAPK4,FGFR2,PIK3R1,RPS6KA1
GO:0006807	nitrogen compound metabolic process	0.26	4.54e-06	MAPK12,MAPK1,ITGB8,WASL,DUSP3,KITLG,EREG,PDGFRA,GTF3C3,CBL,STAT3,RASGRF2,EGFR,ATM,DUSP6,FLT1,ZFYVE9,CDC25A,WDR33,SMAD4,CALM1,PTPN5,PEA15,NRAS,PRKACB,JUN,CTSA,SRC,TGFBR1,PTPRD,MAPK8,IRF9,DUSP8,NEDD4L,MAPK4,SOS1,RASGRF1,FGFR2,PIK3R1,RPS6KA1
GO:0007264	small GTPase mediated signal transduction	1.11	4.68e-06	RRAS,RRAS2,RASGRF2,ARHGEF11,NRAS,JUN,SOS1,RASGRF1
GO:0043405	regulation of MAP kinase activity	1.01	4.84e-06	MAPK1,DUSP3,EGFR,DUSP6,FLT1,PEA15,SRC,TGFBR1,DUSP8
GO:0048534	hematopoietic or lymphoid organ development	0.87	4.87e-06	MAPK1,KITLG,RRAS,PDGFRA,STAT3,ATM,JUN,SRC,TGFBR1,FGFR2,PIK3R1
GO:0044237	cellular metabolic process	0.25	4.91e-06	MAPK12,MAPK1,ITGB8,WASL,DUSP3,KITLG,EREG,PDGFRA,GAB1,GTF3C3,CBL,STAT3,RASGRF2,EGFR,ATM,DUSP6,FLT1,CDC25A,WDR33,SMAD4,CALM1,PTPN5,PEA15,NRAS,PRKACB,JUN,CTSA,SRC,TGFBR1,PTPRD,MAPK8,IRF9,DUSP8,NEDD4L,MAPK4,SOS1,RASGRF1,FGFR2,PIK3R1,GRIA1,RPS6KA1
GO:0044238	primary metabolic process	0.25	5.08e-06	MAPK12,MAPK1,ITGB8,WASL,DUSP3,KITLG,EREG,PDGFRA,GAB1,GTF3C3,CBL,STAT3,RASGRF2,EGFR,ATM,DUSP6,FLT1,ZFYVE9,CDC25A,WDR33,SMAD4,CALM1,PTPN5,PEA15,NRAS,PRKACB,JUN,CTSA,SRC,TGFBR1,PTPRD,MAPK8,IRF9,DUSP8,NEDD4L,MAPK4,SOS1,RASGRF1,FGFR2,PIK3R1,RPS6KA1
GO:0030335	positive regulation of cell migration	0.93	5.1e-06	MAPK1,RRAS2,PDGFRA,GAB1,EGFR,FLT1,JUN,SRC,TGFBR1,PIK3R1
GO:0007399	nervous system development	0.54	5.36e-06	MAPK1,WASL,GAB1,STAT3,EGFR,ATM,MAP6,SMAD4,PRKACB,JUN,SRC,TGFBR1,SLITRK1,PTPRD,MAPK8,NEDD4L,SOS1,RASGRF1,FGFR2,PIK3R1
GO:0032989	cellular component morphogenesis	0.81	5.39e-06	MAPK1,WASL,PDGFRA,GAB1,EGFR,MAP6,SMAD4,SRC,SLITRK1,SOS1,FGFR2,PIK3R1
GO:0010243	response to organonitrogen compound	0.76	5.73e-06	MAPK1,EREG,PDGFRA,GAB1,STAT3,EGFR,GRM5,PEA15,PRKACB,JUN,SRC,SOS1,PIK3R1
GO:0032147	activation of protein kinase activity	1	5.73e-06	MAPK1,EGFR,DUSP6,GRM5,CALM1,PEA15,PRKACB,SRC,TGFBR1
GO:0030154	cell differentiation	0.44	6e-06	MAPK12,MAPK1,WASL,EREG,RRAS,PDGFRA,GAB1,STAT3,EGFR,ATM,DUSP6,FLT1,MAP6,SMAD4,JUN,SRC,TGFBR1,SLITRK1,PTPRD,MAPK8,NEDD4L,SOS1,RASGRF1,FGFR2,PIK3R1
GO:0035335	peptidyl-tyrosine dephosphorylation	1.36	6e-06	DUSP3,DUSP6,CDC25A,PTPN5,PTPRD,DUSP8
GO:0001568	blood vessel development	0.92	6.04e-06	MAPK1,ITGB8,EREG,PDGFRA,GAB1,FLT1,JUN,TGFBR1,SOS1,FGFR2
GO:0051173	positive regulation of nitrogen compound metabolic process	0.48	6.09e-06	MAPK12,MAPK1,EREG,PDGFRA,STAT3,EGFR,ATM,DUSP6,FLT1,GRM5,SMAD4,CALM1,PEA15,ARHGEF11,PRKACB,JUN,SRC,TGFBR1,MAPK8,NEDD4L,FGFR2,PIK3R1,RPS6KA1
GO:1901701	cellular response to oxygen-containing compound	0.75	6.93e-06	MAPK1,PDGFRA,GAB1,STAT3,EGFR,GRM5,PRKACB,JUN,SRC,MAPK8,SOS1,FGFR2,PIK3R1
GO:0051336	regulation of hydrolase activity	0.67	7.08e-06	MAPK12,PDGFRA,GNB5,STAT3,EGFR,FLT1,CALM1,ARHGEF11,JUN,SRC,MAPK8,SOS1,RASGRF1,FGFR2,RPS6KA1
GO:1901700	response to oxygen-containing compound	0.63	7.28e-06	MAPK1,EREG,PDGFRA,GAB1,CBL,STAT3,EGFR,GRM5,PRKACB,JUN,SRC,TGFBR1,MAPK8,SOS1,FGFR2,PIK3R1
GO:0048519	negative regulation of biological process	0.37	7.44e-06	MAPK12,MAPK1,ITGB8,WASL,DUSP3,EREG,RRAS,PDGFRA,GNB5,CBL,STAT3,EGFR,ATM,DUSP6,FLT1,SMAD4,CALM1,PEA15,PRKACB,JUN,CTSA,SRC,TGFBR1,MAPK8,DUSP8,NEDD4L,FGFR2,PIK3R1,GRIA1,RPS6KA1
GO:0071417	cellular response to organonitrogen compound	0.9	8.38e-06	MAPK1,PDGFRA,GAB1,STAT3,EGFR,GRM5,PRKACB,SRC,SOS1,PIK3R1
GO:0051239	regulation of multicellular organismal process	0.48	9.71e-06	MAPK1,ITGB8,EREG,RRAS,PDGFRA,GAB1,STAT3,EGFR,DUSP6,FLT1,SMAD4,CALM1,PRKACB,JUN,SRC,TGFBR1,SLITRK1,PTPRD,NEDD4L,SOS1,FGFR2,PIK3R1
GO:0061564	axon development	0.96	9.85e-06	MAPK1,GAB1,SMAD4,JUN,SRC,SLITRK1,SOS1,FGFR2,PIK3R1
GO:2000026	regulation of multicellular organismal development	0.57	1e-05	ITGB8,RRAS,GAB1,STAT3,EGFR,DUSP6,FLT1,SMAD4,PRKACB,JUN,SRC,TGFBR1,SLITRK1,PTPRD,NEDD4L,SOS1,FGFR2,PIK3R1
GO:0051094	positive regulation of developmental process	0.65	1.04e-05	MAPK12,ITGB8,RRAS,GAB1,STAT3,FLT1,SMAD4,JUN,SRC,TGFBR1,SLITRK1,PTPRD,NEDD4L,FGFR2,RPS6KA1
GO:0048523	negative regulation of cellular process	0.38	1.13e-05	MAPK12,MAPK1,WASL,DUSP3,EREG,RRAS,PDGFRA,CBL,STAT3,EGFR,ATM,DUSP6,FLT1,SMAD4,CALM1,PEA15,PRKACB,JUN,CTSA,SRC,TGFBR1,MAPK8,DUSP8,NEDD4L,FGFR2,PIK3R1,GRIA1,RPS6KA1
GO:0045595	regulation of cell differentiation	0.59	1.21e-05	MAPK12,MAPK1,EREG,PDGFRA,STAT3,EGFR,DUSP6,SMAD4,JUN,TGFBR1,SLITRK1,PTPRD,NEDD4L,SOS1,FGFR2,PIK3R1,RPS6KA1
GO:0043410	positive regulation of MAPK cascade	0.87	1.24e-05	MAPK1,PDGFRA,EGFR,DUSP6,FLT1,PEA15,JUN,SRC,TGFBR1,FGFR2
GO:0042981	regulation of apoptotic process	0.61	1.27e-05	CBL,STAT3,RASGRF2,EGFR,ATM,DUSP6,PEA15,ARHGEF11,JUN,SRC,TGFBR1,MAPK8,SOS1,FGFR2,PIK3R1,RPS6KA1
GO:0051726	regulation of cell cycle	0.68	1.28e-05	MAPK12,DUSP3,EREG,STAT3,EGFR,ATM,CDC25A,CALM1,PEA15,PRKACB,JUN,SRC,TGFBR1,FGFR2
GO:0022603	regulation of anatomical structure morphogenesis	0.72	1.31e-05	ITGB8,RRAS,GAB1,STAT3,DUSP6,FLT1,SMAD4,SRC,TGFBR1,SLITRK1,PTPRD,NEDD4L,FGFR2
GO:0072359	circulatory system development	0.76	1.41e-05	MAPK1,ITGB8,EREG,PDGFRA,GAB1,ATM,FLT1,SMAD4,JUN,TGFBR1,SOS1,FGFR2
GO:0034614	cellular response to reactive oxygen species	1.27	1.6e-05	MAPK1,PDGFRA,EGFR,JUN,SRC,MAPK8
GO:0022414	reproductive process	0.63	1.74e-05	MAPK1,ITGB8,KITLG,EREG,PDGFRA,CBL,STAT3,EGFR,ATM,WDR33,SMAD4,SRC,TGFBR1,SOS1,FGFR2
GO:0051171	regulation of nitrogen compound metabolic process	0.32	1.74e-05	MAPK12,MAPK1,WASL,DUSP3,EREG,RRAS,PDGFRA,GTF3C3,CBL,STAT3,EGFR,ATM,DUSP6,FLT1,CDC25A,GRM5,SMAD4,CALM1,PEA15,ARHGEF11,PRKACB,JUN,CTSA,SRC,TGFBR1,MAPK8,IRF9,DUSP8,NEDD4L,FGFR2,PIK3R1,RPS6KA1
GO:0051240	positive regulation of multicellular organismal process	0.6	1.8e-05	ITGB8,EREG,RRAS,GAB1,STAT3,EGFR,FLT1,SMAD4,JUN,SRC,TGFBR1,SLITRK1,PTPRD,NEDD4L,FGFR2,PIK3R1
GO:0009611	response to wounding	0.85	2.04e-05	MAPK1,EREG,PDGFRA,EGFR,PRKACB,JUN,SRC,TGFBR1,FGFR2,PIK3R1
GO:0050678	regulation of epithelial cell proliferation	0.99	2.23e-05	EREG,STAT3,EGFR,FLT1,NRAS,JUN,TGFBR1,FGFR2
GO:0001775	cell activation	0.69	2.44e-05	MAPK1,PDGFRA,CBL,STAT3,EGFR,ATM,SMAD4,NRAS,JUN,CTSA,SRC,TGFBR1,PIK3R1
GO:0009887	animal organ morphogenesis	0.73	2.67e-05	MAPK1,EREG,PDGFRA,STAT3,EGFR,SMAD4,JUN,SRC,TGFBR1,SOS1,FGFR2,RPS6KA1
GO:0071276	cellular response to cadmium ion	1.69	2.8e-05	MAPK1,EGFR,JUN,MAPK8
GO:0050776	regulation of immune response	0.72	2.87e-05	MAPK1,WASL,DUSP3,EREG,CALM1,NRAS,PRKACB,JUN,SRC,MAPK8,SOS1,PIK3R1
GO:0006950	response to stress	0.43	2.92e-05	MAPK12,MAPK1,EREG,PDGFRA,CBL,STAT3,RASGRF2,EGFR,ATM,DUSP6,WDR33,SMAD4,PEA15,PRKACB,JUN,SRC,TGFBR1,MAPK8,IRF9,RASGRF1,FGFR2,PIK3R1,RPS6KA1
GO:0008284	positive regulation of cell population proliferation	0.72	3.01e-05	MAPK1,KITLG,EREG,PDGFRA,STAT3,EGFR,FLT1,SMAD4,NRAS,JUN,TGFBR1,FGFR2
GO:0051704	multi-organism process	0.48	3.01e-05	MAPK1,WASL,EREG,PDGFRA,CBL,STAT3,EGFR,ATM,WDR33,SMAD4,CALM1,JUN,SRC,TGFBR1,MAPK8,IRF9,NEDD4L,SOS1,FGFR2,PIK3R1
GO:0080090	regulation of primary metabolic process	0.31	3.01e-05	MAPK12,MAPK1,WASL,DUSP3,EREG,RRAS,PDGFRA,GTF3C3,CBL,STAT3,EGFR,ATM,DUSP6,FLT1,CDC25A,GRM5,SMAD4,CALM1,PEA15,ARHGEF11,PRKACB,JUN,CTSA,SRC,TGFBR1,MAPK8,IRF9,DUSP8,NEDD4L,FGFR2,PIK3R1,RPS6KA1
GO:0009790	embryo development	0.71	3.4e-05	MAPK1,DUSP3,KITLG,PDGFRA,EGFR,ATM,FLT1,SMAD4,PRKACB,TGFBR1,SOS1,FGFR2
GO:0042221	response to chemical	0.38	3.7e-05	MAPK1,EREG,PDGFRA,GAB1,CBL,STAT3,EGFR,DUSP6,FLT1,ZFYVE9,GRM5,SMAD4,CALM1,PTPN5,PEA15,PRKACB,JUN,SRC,TGFBR1,MAPK8,IRF9,NEDD4L,MAPK4,SOS1,FGFR2,PIK3R1
GO:0071902	positive regulation of protein serine/threonine kinase activity	0.96	3.96e-05	MAPK1,EGFR,DUSP6,FLT1,CALM1,PEA15,SRC,TGFBR1
GO:0042060	wound healing	0.87	3.99e-05	MAPK1,EREG,PDGFRA,EGFR,PRKACB,SRC,TGFBR1,FGFR2,PIK3R1
GO:0031323	regulation of cellular metabolic process	0.31	4.34e-05	MAPK12,MAPK1,WASL,DUSP3,EREG,RRAS,PDGFRA,GTF3C3,CBL,STAT3,EGFR,ATM,DUSP6,FLT1,CDC25A,GRM5,SMAD4,CALM1,PEA15,ARHGEF11,PRKACB,JUN,CTSA,SRC,TGFBR1,MAPK8,IRF9,DUSP8,NEDD4L,FGFR2,PIK3R1,RPS6KA1
GO:0007409	axonogenesis	0.95	4.42e-05	MAPK1,GAB1,SMAD4,SRC,SLITRK1,SOS1,FGFR2,PIK3R1
GO:0043065	positive regulation of apoptotic process	0.8	4.42e-05	RASGRF2,ATM,DUSP6,PEA15,ARHGEF11,JUN,SRC,TGFBR1,MAPK8,SOS1
GO:0008585	female gonad development	1.36	4.45e-05	EREG,PDGFRA,ATM,SMAD4,SRC
GO:0007265	Ras protein signal transduction	1.17	4.76e-05	RRAS,RRAS2,ARHGEF11,NRAS,JUN,SOS1
GO:0002376	immune system process	0.49	5.07e-05	MAPK1,WASL,KITLG,RRAS,PDGFRA,CBL,STAT3,ATM,FLT1,NRAS,PRKACB,JUN,CTSA,SRC,TGFBR1,IRF9,SOS1,FGFR2,PIK3R1
GO:0042592	homeostatic process	0.59	5.12e-05	MAPK1,PDGFRA,STAT3,EGFR,ATM,GRM5,SMAD4,CALM1,PRKACB,SRC,SLITRK1,NEDD4L,SOS1,PIK3R1,GRIA1
GO:0051130	positive regulation of cellular component organization	0.65	6.17e-05	MAPK1,WASL,EREG,CBL,ATM,SMAD4,JUN,SRC,TGFBR1,SLITRK1,PTPRD,MAPK8,NEDD4L
GO:0060548	negative regulation of cell death	0.68	6.33e-05	CBL,STAT3,EGFR,SMAD4,PEA15,JUN,SRC,TGFBR1,MAPK8,FGFR2,PIK3R1,RPS6KA1
GO:0043406	positive regulation of MAP kinase activity	1.01	7.67e-05	MAPK1,EGFR,DUSP6,FLT1,PEA15,SRC,TGFBR1
GO:0044403	symbiont process	0.77	7.95e-05	MAPK1,PDGFRA,CBL,STAT3,EGFR,CALM1,JUN,SRC,NEDD4L,PIK3R1
GO:0033554	cellular response to stress	0.57	8.15e-05	MAPK12,MAPK1,PDGFRA,CBL,RASGRF2,EGFR,ATM,WDR33,PEA15,JUN,SRC,MAPK8,RASGRF1,PIK3R1,RPS6KA1
GO:0014066	regulation of phosphatidylinositol 3-kinase signaling	1.3	8.26e-05	MAPK1,PDGFRA,CBL,EGFR,FLT1
GO:0048514	blood vessel morphogenesis	0.91	8.26e-05	EREG,PDGFRA,GAB1,FLT1,JUN,TGFBR1,SOS1,FGFR2
GO:0018105	peptidyl-serine phosphorylation	1.12	8.32e-05	MAPK12,MAPK1,ATM,SRC,TGFBR1,MAPK8
GO:0009987	cellular process	0.12	8.83e-05	MAPK12,MAPK1,ITGB8,WASL,DUSP3,KITLG,EREG,RRAS,RRAS2,PDGFRA,GNB5,GAB1,GTF3C3,CBL,STAT3,RASGRF2,EGFR,ATM,DUSP6,FLT1,ZFYVE9,CDC25A,GRM5,MAP6,WDR33,SMAD4,CALM1,PTPN5,CACNA1E,PEA15,ARHGEF11,NRAS,PRKACB,JUN,CTSA,SRC,TGFBR1,SLITRK1,PTPRD,MAPK8,IRF9,DUSP8,NEDD4L,MAPK4,SOS1,RASGRF1,FGFR2,PIK3R1,GRIA1,RPS6KA1
GO:0048878	chemical homeostasis	0.67	9.36e-05	MAPK1,PDGFRA,STAT3,EGFR,GRM5,SMAD4,CALM1,PRKACB,SRC,NEDD4L,PIK3R1,GRIA1
GO:0050679	positive regulation of epithelial cell proliferation	1.11	9.56e-05	STAT3,EGFR,NRAS,JUN,TGFBR1,FGFR2
GO:0030097	hemopoiesis	0.82	0.0001	KITLG,RRAS,PDGFRA,STAT3,ATM,JUN,SRC,FGFR2,PIK3R1
GO:0043551	regulation of phosphatidylinositol 3-kinase activity	1.52	0.0001	PDGFRA,FLT1,SRC,PIK3R1
GO:0048646	anatomical structure formation involved in morphogenesis	0.71	0.0001	MAPK1,EREG,PDGFRA,GAB1,ATM,FLT1,SMAD4,PRKACB,JUN,TGFBR1,FGFR2
GO:0002682	regulation of immune system process	0.59	0.00011	MAPK1,WASL,DUSP3,EREG,STAT3,ATM,CALM1,NRAS,PRKACB,JUN,SRC,MAPK8,SOS1,PIK3R1
GO:0018193	peptidyl-amino acid modification	0.7	0.00011	MAPK12,MAPK1,EREG,PDGFRA,EGFR,ATM,FLT1,SRC,TGFBR1,MAPK8,FGFR2
GO:0042127	regulation of cell population proliferation	0.56	0.00011	MAPK1,KITLG,EREG,PDGFRA,STAT3,EGFR,ATM,FLT1,SMAD4,NRAS,JUN,SRC,TGFBR1,SOS1,FGFR2
GO:0061029	eyelid development in camera-type eye	1.95	0.00011	EGFR,JUN,SOS1
GO:0001541	ovarian follicle development	1.5	0.00012	EREG,ATM,SMAD4,SRC
GO:1901653	cellular response to peptide	0.97	0.00012	GAB1,STAT3,GRM5,PRKACB,SRC,SOS1,PIK3R1
GO:0031325	positive regulation of cellular metabolic process	0.42	0.00013	MAPK12,MAPK1,EREG,PDGFRA,STAT3,EGFR,ATM,DUSP6,FLT1,GRM5,SMAD4,CALM1,PEA15,ARHGEF11,PRKACB,JUN,SRC,TGFBR1,FGFR2,PIK3R1,RPS6KA1
GO:0034097	response to cytokine	0.65	0.00013	MAPK1,EREG,CBL,STAT3,SMAD4,PTPN5,JUN,SRC,MAPK8,IRF9,SOS1,PIK3R1
GO:0043009	chordate embryonic development	0.8	0.00013	MAPK1,DUSP3,PDGFRA,EGFR,ATM,SMAD4,PRKACB,TGFBR1,FGFR2
GO:0043066	negative regulation of apoptotic process	0.69	0.00013	CBL,STAT3,EGFR,PEA15,JUN,SRC,TGFBR1,MAPK8,FGFR2,PIK3R1,RPS6KA1
GO:0051128	regulation of cellular component organization	0.48	0.00013	MAPK1,WASL,EREG,PDGFRA,CBL,EGFR,ATM,SMAD4,ARHGEF11,JUN,SRC,TGFBR1,SLITRK1,PTPRD,MAPK8,NEDD4L,PIK3R1,RPS6KA1
GO:0070102	interleukin-6-mediated signaling pathway	1.91	0.00013	CBL,STAT3,SMAD4
GO:0001525	angiogenesis	0.96	0.00014	EREG,PDGFRA,GAB1,FLT1,JUN,TGFBR1,FGFR2
GO:0018108	peptidyl-tyrosine phosphorylation	1.07	0.00014	EREG,PDGFRA,EGFR,FLT1,SRC,FGFR2
GO:0036092	phosphatidylinositol-3-phosphate biosynthetic process	1.48	0.00014	GAB1,ATM,FGFR2,PIK3R1
GO:0046777	protein autophosphorylation	1.07	0.00015	PDGFRA,EGFR,ATM,FLT1,SRC,FGFR2
GO:0001701	in utero embryonic development	0.94	0.00016	MAPK1,DUSP3,PDGFRA,EGFR,SMAD4,TGFBR1,FGFR2
GO:0010648	negative regulation of cell communication	0.6	0.00016	DUSP3,CBL,EGFR,ATM,DUSP6,SMAD4,CALM1,PEA15,PRKACB,SRC,TGFBR1,DUSP8,GRIA1
GO:0023057	negative regulation of signaling	0.6	0.00016	DUSP3,CBL,EGFR,ATM,DUSP6,SMAD4,CALM1,PEA15,PRKACB,SRC,TGFBR1,DUSP8,GRIA1
GO:0038084	vascular endothelial growth factor signaling pathway	1.86	0.00016	PDGFRA,GAB1,FLT1
GO:0048146	positive regulation of fibroblast proliferation	1.45	0.00016	EREG,PDGFRA,EGFR,JUN
GO:0051248	negative regulation of protein metabolic process	0.63	0.00017	DUSP3,CBL,STAT3,EGFR,DUSP6,SMAD4,CALM1,JUN,CTSA,SRC,DUSP8,RPS6KA1
GO:1901652	response to peptide	0.85	0.00017	EREG,GAB1,STAT3,GRM5,PRKACB,SRC,SOS1,PIK3R1
GO:0010518	positive regulation of phospholipase activity	1.44	0.00018	PDGFRA,EGFR,FLT1,FGFR2
GO:0001936	regulation of endothelial cell proliferation	1.2	0.0002	STAT3,FLT1,NRAS,JUN,TGFBR1
GO:0051054	positive regulation of DNA metabolic process	1.04	0.0002	MAPK1,EREG,EGFR,ATM,JUN,SRC
GO:0051049	regulation of transport	0.52	0.00024	MAPK1,WASL,GNB5,CBL,EGFR,GRM5,SMAD4,CALM1,CACNA1E,PEA15,SRC,MAPK8,NEDD4L,RASGRF1,PIK3R1
GO:0042326	negative regulation of phosphorylation	0.83	0.00025	DUSP3,CBL,STAT3,DUSP6,SMAD4,CALM1,JUN,DUSP8
GO:0007411	axon guidance	1.02	0.00026	MAPK1,GAB1,SMAD4,SRC,SOS1,PIK3R1
GO:0042698	ovulation cycle	1.39	0.00026	EREG,PDGFRA,EGFR,SRC
GO:0044255	cellular lipid metabolic process	0.65	0.00027	ITGB8,KITLG,EREG,PDGFRA,GAB1,EGFR,ATM,CTSA,SRC,FGFR2,PIK3R1
GO:0008584	male gonad development	1.16	0.00028	KITLG,PDGFRA,CBL,SMAD4,TGFBR1
GO:0065008	regulation of biological quality	0.38	0.00033	MAPK1,WASL,PDGFRA,STAT3,EGFR,ATM,GRM5,SMAD4,CALM1,CACNA1E,PRKACB,JUN,CTSA,SRC,SLITRK1,PTPRD,MAPK8,NEDD4L,SOS1,RASGRF1,PIK3R1,GRIA1
GO:0009968	negative regulation of signal transduction	0.6	0.00034	DUSP3,CBL,EGFR,ATM,DUSP6,SMAD4,CALM1,PEA15,PRKACB,SRC,TGFBR1,DUSP8
GO:0002429	immune response-activating cell surface receptor signaling pathway	0.99	0.00035	MAPK1,WASL,NRAS,PRKACB,SRC,PIK3R1
GO:0007507	heart development	0.8	0.00035	MAPK1,PDGFRA,ATM,SMAD4,JUN,TGFBR1,SOS1,FGFR2
GO:0036120	cellular response to platelet-derived growth factor stimulus	1.72	0.00035	PDGFRA,CBL,SRC
GO:0007611	learning or memory	0.99	0.00036	MAPK1,EGFR,GRM5,JUN,RASGRF1,GRIA1
GO:0050730	regulation of peptidyl-tyrosine phosphorylation	0.99	0.00036	EREG,CBL,STAT3,EGFR,GRM5,SRC
GO:0006935	chemotaxis	0.8	0.00038	MAPK1,PDGFRA,GAB1,FLT1,SMAD4,SRC,SOS1,PIK3R1
GO:0040007	growth	0.88	0.00038	EREG,ATM,SMAD4,SRC,SLITRK1,SOS1,FGFR2
GO:0043434	response to peptide hormone	0.87	0.00042	EREG,GAB1,STAT3,PRKACB,SRC,SOS1,PIK3R1
GO:0071375	cellular response to peptide hormone stimulus	0.97	0.00043	GAB1,STAT3,PRKACB,SRC,SOS1,PIK3R1
GO:0038096	Fc-gamma receptor signaling pathway involved in phagocytosis	1.32	0.00044	MAPK1,WASL,SRC,PIK3R1
GO:0010468	regulation of gene expression	0.33	0.00046	MAPK12,MAPK1,ITGB8,WASL,EREG,PDGFRA,GTF3C3,CBL,STAT3,EGFR,ATM,GRM5,SMAD4,ARHGEF11,PRKACB,JUN,SRC,TGFBR1,MAPK8,IRF9,NEDD4L,MAPK4,FGFR2,PIK3R1,RPS6KA1
GO:0019637	organophosphate metabolic process	0.62	0.00046	MAPK1,KITLG,EREG,PDGFRA,GAB1,EGFR,ATM,CALM1,SRC,FGFR2,PIK3R1
GO:0040008	regulation of growth	0.72	0.00047	STAT3,EGFR,DUSP6,SMAD4,ARHGEF11,TGFBR1,NEDD4L,FGFR2,RPS6KA1
GO:0048511	rhythmic process	0.96	0.00047	EREG,PDGFRA,EGFR,JUN,SRC,MAPK8
GO:0007423	sensory organ development	0.78	0.0005	MAPK1,PDGFRA,STAT3,EGFR,JUN,TGFBR1,SOS1,FGFR2
GO:0000188	inactivation of MAPK activity	1.65	0.00051	DUSP3,DUSP6,DUSP8
GO:0045787	positive regulation of cell cycle	0.85	0.00051	DUSP3,EREG,EGFR,ATM,CDC25A,SRC,FGFR2
GO:0034762	regulation of transmembrane transport	0.77	0.00056	GNB5,GRM5,CALM1,CACNA1E,PEA15,NEDD4L,RASGRF1,PIK3R1
GO:0009725	response to hormone	0.65	0.00057	EREG,GAB1,CBL,STAT3,EGFR,PRKACB,JUN,SRC,SOS1,PIK3R1
GO:0099566	regulation of postsynaptic cytosolic calcium ion concentration	2.41	0.00058	GRM5,GRIA1
GO:0042058	regulation of epidermal growth factor receptor signaling pathway	1.28	0.00059	EREG,CBL,EGFR,SOS1
GO:0048661	positive regulation of smooth muscle cell proliferation	1.28	0.00059	EREG,EGFR,JUN,FGFR2
GO:0045766	positive regulation of angiogenesis	1.07	0.00063	ITGB8,RRAS,GAB1,STAT3,FLT1
GO:0035264	multicellular organism growth	1.27	0.00064	ATM,SLITRK1,SOS1,FGFR2
GO:0014070	response to organic cyclic compound	0.64	0.00066	MAPK1,CBL,STAT3,EGFR,DUSP6,PEA15,PRKACB,JUN,SRC,TGFBR1
GO:0050673	epithelial cell proliferation	1.27	0.00066	MAPK1,EREG,FGFR2,RPS6KA1
GO:0007610	behavior	0.75	0.00068	MAPK1,STAT3,EGFR,GRM5,JUN,SLITRK1,RASGRF1,GRIA1
GO:0048513	animal organ development	0.4	0.00069	MAPK12,MAPK1,ITGB8,KITLG,EREG,RRAS,PDGFRA,CBL,STAT3,EGFR,ATM,SMAD4,JUN,SRC,TGFBR1,SOS1,FGFR2,PIK3R1,RPS6KA1
GO:0048598	embryonic morphogenesis	0.75	0.0007	MAPK1,PDGFRA,FLT1,SMAD4,PRKACB,TGFBR1,SOS1,FGFR2
GO:0048585	negative regulation of response to stimulus	0.53	0.00072	DUSP3,PDGFRA,CBL,EGFR,ATM,DUSP6,SMAD4,CALM1,PEA15,PRKACB,SRC,TGFBR1,DUSP8
GO:0050801	ion homeostasis	0.69	0.00072	MAPK1,PDGFRA,EGFR,GRM5,SMAD4,CALM1,SRC,NEDD4L,GRIA1
GO:0010638	positive regulation of organelle organization	0.75	0.00076	MAPK1,WASL,EREG,ATM,SMAD4,SRC,TGFBR1,MAPK8
GO:0051050	positive regulation of transport	0.63	0.00076	MAPK1,WASL,CBL,EGFR,SMAD4,CALM1,SRC,MAPK8,NEDD4L,PIK3R1
GO:0060021	roof of mouth development	1.25	0.00076	PDGFRA,SMAD4,TGFBR1,SOS1
GO:0001938	positive regulation of endothelial cell proliferation	1.24	0.00082	STAT3,NRAS,JUN,TGFBR1
GO:0042493	response to drug	0.63	0.00082	MAPK1,CBL,STAT3,EGFR,DUSP6,PEA15,PRKACB,JUN,SRC,FGFR2
GO:0043552	positive regulation of phosphatidylinositol 3-kinase activity	1.54	0.0009	PDGFRA,FLT1,SRC
GO:0045742	positive regulation of epidermal growth factor receptor signaling pathway	1.54	0.0009	EREG,CBL,SOS1
GO:0001933	negative regulation of protein phosphorylation	0.8	0.00092	DUSP3,CBL,DUSP6,SMAD4,CALM1,JUN,DUSP8
GO:0009314	response to radiation	0.8	0.00096	CBL,EGFR,ATM,CDC25A,JUN,MAPK8,PIK3R1
GO:0022612	gland morphogenesis	1.21	0.00097	EGFR,SRC,FGFR2,RPS6KA1
GO:0044092	negative regulation of molecular function	0.58	0.00099	DUSP3,GNB5,CBL,DUSP6,CALM1,JUN,SRC,MAPK8,DUSP8,NEDD4L,RPS6KA1
GO:0045740	positive regulation of DNA replication	1.52	0.001	EREG,EGFR,JUN
GO:0032870	cellular response to hormone stimulus	0.72	0.0011	GAB1,STAT3,EGFR,PRKACB,JUN,SRC,SOS1,PIK3R1
GO:2001286	regulation of caveolin-mediated endocytosis	2.19	0.0011	SRC,NEDD4L
GO:0006928	movement of cell or subcellular component	0.53	0.0012	MAPK1,WASL,PDGFRA,GAB1,EGFR,FLT1,SMAD4,SRC,TGFBR1,NEDD4L,SOS1,PIK3R1
GO:0016043	cellular component organization	0.29	0.0012	MAPK1,ITGB8,WASL,EREG,PDGFRA,GAB1,CBL,STAT3,EGFR,ATM,GRM5,MAP6,SMAD4,ARHGEF11,PRKACB,JUN,SRC,TGFBR1,SLITRK1,PTPRD,MAPK8,SOS1,RASGRF1,FGFR2,PIK3R1,GRIA1
GO:0048609	multicellular organismal reproductive process	0.65	0.0012	EREG,PDGFRA,EGFR,ATM,WDR33,SMAD4,SRC,TGFBR1,SOS1
GO:0071345	cellular response to cytokine stimulus	0.6	0.0012	MAPK1,EREG,CBL,STAT3,SMAD4,PTPN5,MAPK8,IRF9,SOS1,PIK3R1
GO:0002521	leukocyte differentiation	0.87	0.0013	RRAS,STAT3,ATM,JUN,SRC,PIK3R1
GO:0010605	negative regulation of macromolecule metabolic process	0.41	0.0013	ITGB8,DUSP3,EREG,CBL,STAT3,EGFR,ATM,DUSP6,SMAD4,CALM1,JUN,CTSA,SRC,DUSP8,NEDD4L,FGFR2,RPS6KA1
GO:0051172	negative regulation of nitrogen compound metabolic process	0.43	0.0013	DUSP3,EREG,CBL,STAT3,EGFR,ATM,DUSP6,SMAD4,CALM1,JUN,CTSA,SRC,DUSP8,NEDD4L,FGFR2,RPS6KA1
GO:0070374	positive regulation of ERK1 and ERK2 cascade	0.99	0.0013	PDGFRA,EGFR,JUN,SRC,FGFR2
GO:0010863	positive regulation of phospholipase C activity	1.46	0.0014	PDGFRA,EGFR,FLT1
GO:0022602	ovulation cycle process	1.45	0.0015	EREG,PDGFRA,SRC
GO:0009888	tissue development	0.49	0.0016	MAPK1,ITGB8,EREG,PDGFRA,EGFR,ATM,SMAD4,PRKACB,JUN,SRC,TGFBR1,SOS1,FGFR2
GO:0055080	cation homeostasis	0.69	0.0016	MAPK1,PDGFRA,EGFR,GRM5,SMAD4,CALM1,NEDD4L,GRIA1
GO:0031952	regulation of protein autophosphorylation	1.43	0.0017	CALM1,JUN,SRC
GO:0060412	ventricular septum morphogenesis	1.43	0.0017	SMAD4,TGFBR1,FGFR2
GO:0048538	thymus development	1.42	0.0018	MAPK1,ATM,TGFBR1
GO:0070849	response to epidermal growth factor	1.42	0.0018	MAPK1,CBL,EGFR
GO:0001654	eye development	0.83	0.0019	PDGFRA,STAT3,EGFR,JUN,TGFBR1,SOS1
GO:0010038	response to metal ion	0.83	0.0019	MAPK1,EGFR,CALM1,JUN,MAPK8,NEDD4L
GO:0032269	negative regulation of cellular protein metabolic process	0.58	0.0019	DUSP3,CBL,STAT3,DUSP6,SMAD4,CALM1,JUN,SRC,DUSP8,RPS6KA1
GO:0033993	response to lipid	0.62	0.0019	MAPK1,CBL,STAT3,EGFR,JUN,SRC,TGFBR1,MAPK8,FGFR2
GO:0034763	negative regulation of transmembrane transport	1.12	0.0019	GNB5,CALM1,PEA15,NEDD4L
GO:0048589	developmental growth	0.83	0.0019	EREG,ATM,SMAD4,SLITRK1,SOS1,FGFR2
GO:0050999	regulation of nitric-oxide synthase activity	1.41	0.0019	WASL,EGFR,CALM1
GO:0098771	inorganic ion homeostasis	0.68	0.0019	MAPK1,PDGFRA,EGFR,GRM5,SMAD4,CALM1,NEDD4L,GRIA1
GO:0009605	response to external stimulus	0.43	0.002	MAPK1,WASL,PDGFRA,GAB1,CBL,EGFR,FLT1,SMAD4,JUN,SRC,MAPK8,IRF9,SOS1,FGFR2,PIK3R1
GO:0010035	response to inorganic substance	0.74	0.002	MAPK1,EGFR,CALM1,JUN,SRC,MAPK8,NEDD4L
GO:0031346	positive regulation of cell projection organization	0.83	0.002	WASL,SRC,TGFBR1,SLITRK1,PTPRD,NEDD4L
GO:0048701	embryonic cranial skeleton morphogenesis	1.4	0.002	PDGFRA,TGFBR1,FGFR2
GO:0048708	astrocyte differentiation	1.4	0.002	MAPK1,STAT3,EGFR
GO:0006975	DNA damage induced protein phosphorylation	1.98	0.0021	MAPK12,ATM
GO:0030168	platelet activation	1.11	0.0021	MAPK1,PDGFRA,SRC,PIK3R1
GO:0035635	entry of bacterium into host cell	1.98	0.0021	CBL,SRC
GO:0051409	response to nitrosative stress	1.98	0.0021	ATM,DUSP6
GO:0008285	negative regulation of cell population proliferation	0.66	0.0022	EREG,STAT3,ATM,FLT1,SMAD4,JUN,TGFBR1,FGFR2
GO:0032412	regulation of ion transmembrane transporter activity	0.93	0.0022	GNB5,GRM5,CALM1,NEDD4L,RASGRF1
GO:0044089	positive regulation of cellular component biogenesis	0.73	0.0022	WASL,ATM,JUN,SRC,TGFBR1,SLITRK1,PTPRD
GO:0048546	digestive tract morphogenesis	1.38	0.0022	PDGFRA,EGFR,FGFR2
GO:0050680	negative regulation of epithelial cell proliferation	1.1	0.0022	EREG,FLT1,TGFBR1,FGFR2
GO:0055010	ventricular cardiac muscle tissue morphogenesis	1.38	0.0022	SMAD4,TGFBR1,FGFR2
GO:0055082	cellular chemical homeostasis	0.66	0.0022	MAPK1,PDGFRA,GRM5,SMAD4,CALM1,NEDD4L,PIK3R1,GRIA1
GO:0060324	face development	1.38	0.0022	MAPK1,RRAS,PDGFRA
GO:0050865	regulation of cell activation	0.72	0.0023	DUSP3,PDGFRA,ATM,SRC,SOS1,PIK3R1,RPS6KA1
GO:0007292	female gamete generation	1.09	0.0024	EREG,ATM,SRC,SOS1
GO:0060429	epithelium development	0.56	0.0024	MAPK1,EREG,EGFR,ATM,SMAD4,PRKACB,JUN,SRC,SOS1,FGFR2
GO:0003206	cardiac chamber morphogenesis	1.08	0.0025	SMAD4,TGFBR1,SOS1,FGFR2
GO:0044087	regulation of cellular component biogenesis	0.6	0.0025	WASL,ATM,SMAD4,JUN,SRC,TGFBR1,SLITRK1,PTPRD,PIK3R1
GO:1902532	negative regulation of intracellular signal transduction	0.72	0.0025	DUSP3,ATM,DUSP6,SMAD4,CALM1,SRC,DUSP8
GO:0003007	heart morphogenesis	0.91	0.0026	SMAD4,JUN,TGFBR1,SOS1,FGFR2
GO:0035023	regulation of Rho protein signal transduction	1.07	0.0027	RASGRF2,ARHGEF11,SOS1,RASGRF1
GO:0048729	tissue morphogenesis	0.71	0.0027	EGFR,SMAD4,PRKACB,SRC,TGFBR1,SOS1,FGFR2
GO:0048762	mesenchymal cell differentiation	1.07	0.0027	MAPK1,SMAD4,TGFBR1,FGFR2
GO:0060322	head development	0.65	0.0027	MAPK1,RRAS,PDGFRA,EGFR,ATM,SRC,SOS1,FGFR2
GO:0002684	positive regulation of immune system process	0.59	0.0028	MAPK1,WASL,EREG,STAT3,NRAS,PRKACB,JUN,SRC,PIK3R1
GO:0032210	regulation of telomere maintenance via telomerase	1.33	0.0028	MAPK1,ATM,SRC
GO:0042118	endothelial cell activation	1.88	0.0028	SMAD4,TGFBR1
GO:0010557	positive regulation of macromolecule biosynthetic process	0.45	0.003	MAPK1,EREG,STAT3,EGFR,ATM,SMAD4,ARHGEF11,JUN,SRC,TGFBR1,FGFR2,PIK3R1,RPS6KA1
GO:0061180	mammary gland epithelium development	1.32	0.003	MAPK1,SRC,FGFR2
GO:0045935	positive regulation of nucleobase-containing compound metabolic process	0.45	0.0031	MAPK1,EREG,STAT3,EGFR,ATM,SMAD4,ARHGEF11,JUN,SRC,TGFBR1,FGFR2,PIK3R1,RPS6KA1
GO:0051057	positive regulation of small GTPase mediated signal transduction	1.31	0.0031	SRC,SOS1,RASGRF1
GO:0009411	response to UV	1.04	0.0033	EGFR,CDC25A,MAPK8,PIK3R1
GO:0031647	regulation of protein stability	0.88	0.0033	MAPK1,CTSA,SRC,NEDD4L,PIK3R1
GO:0045597	positive regulation of cell differentiation	0.58	0.0033	MAPK12,STAT3,SMAD4,JUN,TGFBR1,SLITRK1,PTPRD,NEDD4L,RPS6KA1
GO:0045927	positive regulation of growth	0.88	0.0033	EGFR,TGFBR1,NEDD4L,FGFR2,RPS6KA1
GO:0090287	regulation of cellular response to growth factor stimulus	0.88	0.0035	DUSP6,FLT1,SMAD4,TGFBR1,FGFR2
GO:0055065	metal ion homeostasis	0.68	0.0037	PDGFRA,EGFR,GRM5,SMAD4,CALM1,NEDD4L,GRIA1
GO:0060420	regulation of heart growth	1.28	0.0037	DUSP6,TGFBR1,FGFR2
GO:0001890	placenta development	1.02	0.0038	MAPK1,ITGB8,EGFR,FGFR2
GO:0002252	immune effector process	0.57	0.0038	MAPK1,WASL,CBL,STAT3,NRAS,CTSA,SRC,IRF9,PIK3R1
GO:0001558	regulation of cell growth	0.76	0.0039	EGFR,SMAD4,ARHGEF11,TGFBR1,NEDD4L,RPS6KA1
GO:0002223	stimulatory C-type lectin receptor signaling pathway	1.27	0.004	NRAS,PRKACB,SRC
GO:0010628	positive regulation of gene expression	0.44	0.004	MAPK1,ITGB8,STAT3,EGFR,SMAD4,ARHGEF11,JUN,SRC,TGFBR1,MAPK8,FGFR2,PIK3R1,RPS6KA1
GO:0051147	regulation of muscle cell differentiation	1.02	0.004	MAPK12,EREG,SMAD4,FGFR2
GO:0040011	locomotion	0.53	0.0041	MAPK1,PDGFRA,GAB1,EGFR,FLT1,SMAD4,SRC,TGFBR1,SOS1,PIK3R1
GO:0060391	positive regulation of SMAD protein signal transduction	1.77	0.0041	SMAD4,TGFBR1
GO:0016032	viral process	0.67	0.0042	MAPK1,PDGFRA,STAT3,EGFR,SRC,NEDD4L,PIK3R1
GO:0030003	cellular cation homeostasis	0.67	0.0042	MAPK1,PDGFRA,GRM5,SMAD4,CALM1,NEDD4L,GRIA1
GO:0042391	regulation of membrane potential	0.75	0.0042	GRM5,CACNA1E,JUN,SRC,NEDD4L,GRIA1
GO:0033043	regulation of organelle organization	0.52	0.0043	MAPK1,WASL,EREG,PDGFRA,ATM,SMAD4,SRC,TGFBR1,MAPK8,PIK3R1
GO:0002009	morphogenesis of an epithelium	0.75	0.0044	EGFR,SMAD4,PRKACB,SRC,SOS1,FGFR2
GO:0014068	positive regulation of phosphatidylinositol 3-kinase signaling	1.25	0.0044	PDGFRA,CBL,FLT1
GO:0031328	positive regulation of cellular biosynthetic process	0.43	0.0044	MAPK1,EREG,STAT3,EGFR,ATM,SMAD4,ARHGEF11,JUN,SRC,TGFBR1,FGFR2,PIK3R1,RPS6KA1
GO:0032869	cellular response to insulin stimulus	1	0.0044	GAB1,SRC,SOS1,PIK3R1
GO:0070373	negative regulation of ERK1 and ERK2 cascade	1.25	0.0044	DUSP3,DUSP6,SMAD4
GO:0048568	embryonic organ development	0.74	0.0045	MAPK1,KITLG,PDGFRA,EGFR,TGFBR1,FGFR2
GO:0048738	cardiac muscle tissue development	1	0.0045	PDGFRA,SMAD4,TGFBR1,FGFR2
GO:0019953	sexual reproduction	0.6	0.0046	EREG,STAT3,ATM,WDR33,SMAD4,SRC,TGFBR1,SOS1
GO:0048010	vascular endothelial growth factor receptor signaling pathway	1.23	0.0047	FLT1,SRC,PIK3R1
GO:0043409	negative regulation of MAPK cascade	0.99	0.0048	DUSP3,DUSP6,SMAD4,DUSP8
GO:0001837	epithelial to mesenchymal transition	1.23	0.0049	SMAD4,TGFBR1,FGFR2
GO:0030307	positive regulation of cell growth	0.98	0.0049	EGFR,TGFBR1,NEDD4L,RPS6KA1
GO:0050778	positive regulation of immune response	0.66	0.0049	MAPK1,WASL,EREG,NRAS,PRKACB,SRC,PIK3R1
GO:2000573	positive regulation of DNA biosynthetic process	1.23	0.0049	MAPK1,ATM,SRC
GO:0071214	cellular response to abiotic stimulus	0.83	0.005	EGFR,ATM,CDC25A,MAPK8,PIK3R1
GO:1900182	positive regulation of protein localization to nucleus	1.22	0.005	MAPK1,SRC,PIK3R1
GO:0030324	lung development	0.98	0.0052	MAPK1,PDGFRA,EGFR,FGFR2
GO:0003151	outflow tract morphogenesis	1.21	0.0053	SMAD4,JUN,FGFR2
GO:0032413	negative regulation of ion transmembrane transporter activity	1.21	0.0053	GNB5,CALM1,NEDD4L
GO:0034765	regulation of ion transmembrane transport	0.72	0.0053	GNB5,GRM5,CALM1,CACNA1E,NEDD4L,RASGRF1
GO:0048167	regulation of synaptic plasticity	0.97	0.0053	MAPK1,GRM5,RASGRF1,GRIA1
GO:1903829	positive regulation of cellular protein localization	0.83	0.0053	MAPK1,EGFR,SRC,MAPK8,PIK3R1
GO:0007596	blood coagulation	0.82	0.0054	MAPK1,PDGFRA,PRKACB,SRC,PIK3R1
GO:1901214	regulation of neuron death	0.82	0.0054	RRAS2,CBL,STAT3,ATM,JUN
GO:0001942	hair follicle development	1.2	0.0055	EGFR,SOS1,FGFR2
GO:0043010	camera-type eye development	0.82	0.0056	PDGFRA,EGFR,JUN,TGFBR1,SOS1
GO:0045893	positive regulation of transcription, DNA-templated	0.47	0.0056	MAPK1,STAT3,EGFR,SMAD4,ARHGEF11,JUN,SRC,TGFBR1,FGFR2,PIK3R1,RPS6KA1
GO:0055024	regulation of cardiac muscle tissue development	1.2	0.0056	SMAD4,TGFBR1,FGFR2
GO:0048477	oogenesis	1.19	0.0058	EREG,ATM,SRC
GO:0032956	regulation of actin cytoskeleton organization	0.81	0.0059	WASL,PDGFRA,SMAD4,TGFBR1,PIK3R1
GO:0060396	growth hormone receptor signaling pathway	1.65	0.0059	STAT3,PIK3R1
GO:0032496	response to lipopolysaccharide	0.81	0.006	MAPK1,JUN,SRC,MAPK8,FGFR2
GO:0016477	cell migration	0.58	0.0062	PDGFRA,GAB1,EGFR,FLT1,SRC,TGFBR1,SOS1,PIK3R1
GO:0031324	negative regulation of cellular metabolic process	0.37	0.0063	DUSP3,EREG,CBL,STAT3,ATM,DUSP6,SMAD4,CALM1,JUN,CTSA,SRC,DUSP8,NEDD4L,FGFR2,RPS6KA1
GO:0048638	regulation of developmental growth	0.8	0.0063	STAT3,DUSP6,TGFBR1,NEDD4L,FGFR2
GO:0031667	response to nutrient levels	0.7	0.0064	MAPK1,CBL,EGFR,JUN,SRC,MAPK8
GO:0042594	response to starvation	0.94	0.0064	MAPK1,CBL,JUN,MAPK8
GO:0046677	response to antibiotic	0.8	0.0065	CBL,STAT3,JUN,SRC,FGFR2
GO:0071496	cellular response to external stimulus	0.8	0.0065	MAPK1,CBL,EGFR,JUN,MAPK8
GO:1905208	negative regulation of cardiocyte differentiation	1.63	0.0065	EGFR,SMAD4
GO:1905562	regulation of vascular endothelial cell proliferation	1.63	0.0065	STAT3,FLT1
GO:2000641	regulation of early endosome to late endosome transport	1.63	0.0065	MAPK1,SRC
GO:0007276	gamete generation	0.63	0.0066	EREG,ATM,WDR33,SMAD4,SRC,TGFBR1,SOS1
GO:0007186	G protein-coupled receptor signaling pathway	0.49	0.0067	EREG,GNB5,RASGRF2,GRM5,CALM1,ARHGEF11,PRKACB,SRC,SOS1,PIK3R1
GO:0008543	fibroblast growth factor receptor signaling pathway	1.16	0.0068	MAPK1,CBL,FGFR2
GO:0018107	peptidyl-threonine phosphorylation	1.16	0.0068	MAPK1,TGFBR1,MAPK8
GO:0050731	positive regulation of peptidyl-tyrosine phosphorylation	0.93	0.0068	EREG,STAT3,GRM5,SRC
GO:0051056	regulation of small GTPase mediated signal transduction	0.79	0.0068	RASGRF2,ARHGEF11,SRC,SOS1,RASGRF1
GO:0051348	negative regulation of transferase activity	0.79	0.0068	DUSP3,CBL,DUSP6,SRC,DUSP8
GO:0048557	embryonic digestive tract morphogenesis	1.61	0.0069	PDGFRA,FGFR2
GO:0060571	morphogenesis of an epithelial fold	1.61	0.0069	EGFR,FGFR2
GO:1903827	regulation of cellular protein localization	0.69	0.0069	MAPK1,EGFR,SRC,MAPK8,NEDD4L,PIK3R1
GO:0003002	regionalization	0.79	0.007	ATM,DUSP6,SMAD4,TGFBR1,FGFR2
GO:0009636	response to toxic substance	0.69	0.007	MAPK1,CBL,STAT3,JUN,SRC,FGFR2
GO:0033044	regulation of chromosome organization	0.79	0.007	MAPK1,ATM,SMAD4,SRC,MAPK8
GO:0007049	cell cycle	0.48	0.0071	MAPK12,MAPK1,WASL,EREG,ATM,CDC25A,SRC,TGFBR1,MAPK4,RPS6KA1
GO:0008286	insulin receptor signaling pathway	1.15	0.0071	GAB1,SOS1,PIK3R1
GO:1904063	negative regulation of cation transmembrane transport	1.15	0.0071	GNB5,CALM1,NEDD4L
GO:0050804	modulation of chemical synaptic transmission	0.78	0.0073	MAPK1,EGFR,GRM5,RASGRF1,GRIA1
GO:0110110	positive regulation of animal organ morphogenesis	1.14	0.0073	SMAD4,TGFBR1,FGFR2
GO:0009628	response to abiotic stimulus	0.52	0.0074	CBL,EGFR,ATM,CDC25A,SMAD4,JUN,SRC,MAPK8,PIK3R1
GO:0048011	neurotrophin TRK receptor signaling pathway	1.58	0.0074	SRC,SOS1
GO:0060065	uterus development	1.58	0.0074	SMAD4,SRC
GO:0019221	cytokine-mediated signaling pathway	0.61	0.0075	EREG,CBL,STAT3,SMAD4,IRF9,SOS1,PIK3R1
GO:0022412	cellular process involved in reproduction in multicellular organism	0.78	0.0075	EREG,ATM,SRC,TGFBR1,SOS1
GO:0051179	localization	0.25	0.0075	MAPK1,WASL,PDGFRA,GAB1,CBL,STAT3,EGFR,ATM,FLT1,ZFYVE9,MAP6,WDR33,CALM1,CACNA1E,PEA15,NRAS,CTSA,SRC,TGFBR1,MAPK8,NEDD4L,SOS1,PIK3R1,GRIA1
GO:0051493	regulation of cytoskeleton organization	0.68	0.0075	MAPK1,WASL,PDGFRA,SMAD4,TGFBR1,PIK3R1
GO:0050808	synapse organization	0.91	0.0077	WASL,GRM5,SLITRK1,PTPRD
GO:0000079	regulation of cyclin-dependent protein serine/threonine kinase activity	1.13	0.0078	EGFR,CDC25A,SRC
GO:0001892	embryonic placenta development	1.13	0.0078	MAPK1,EGFR,FGFR2
GO:0110020	regulation of actomyosin structure organization	1.13	0.0078	SMAD4,TGFBR1,PIK3R1
GO:2000637	positive regulation of gene silencing by miRNA	1.56	0.0079	STAT3,EGFR
GO:0080134	regulation of response to stress	0.47	0.0084	MAPK1,DUSP3,EREG,PDGFRA,EGFR,ATM,NRAS,PRKACB,SRC,PIK3R1
GO:0008219	cell death	0.5	0.0085	MAPK1,CBL,ATM,PEA15,JUN,TGFBR1,FGFR2,PIK3R1,RPS6KA1
GO:0030029	actin filament-based process	0.67	0.0085	WASL,PDGFRA,GAB1,ARHGEF11,SRC,NEDD4L
GO:0071229	cellular response to acid chemical	0.89	0.0085	PDGFRA,EGFR,SRC,FGFR2
GO:0009791	post-embryonic development	1.11	0.0086	ATM,TGFBR1,FGFR2
GO:0061097	regulation of protein tyrosine kinase activity	1.11	0.0086	EREG,CBL,GRM5
GO:0006875	cellular metal ion homeostasis	0.66	0.009	PDGFRA,GRM5,SMAD4,CALM1,NEDD4L,GRIA1
GO:0045596	negative regulation of cell differentiation	0.59	0.0091	MAPK1,EREG,STAT3,EGFR,SMAD4,TGFBR1,PIK3R1
GO:2000112	regulation of cellular macromolecule biosynthetic process	0.28	0.0092	MAPK12,MAPK1,WASL,EREG,GTF3C3,CBL,STAT3,EGFR,ATM,GRM5,SMAD4,ARHGEF11,JUN,SRC,TGFBR1,IRF9,NEDD4L,FGFR2,PIK3R1,RPS6KA1
GO:0090263	positive regulation of canonical Wnt signaling pathway	1.09	0.0095	EGFR,SRC,FGFR2
GO:0006897	endocytosis	0.65	0.0098	MAPK1,WASL,ZFYVE9,SRC,PIK3R1,GRIA1
GO:0045321	leukocyte activation	0.54	0.0098	MAPK1,CBL,STAT3,ATM,NRAS,JUN,CTSA,PIK3R1
GO:0031669	cellular response to nutrient levels	0.87	0.0099	MAPK1,CBL,JUN,MAPK8
GO:0032880	regulation of protein localization	0.53	0.0103	MAPK1,WASL,EGFR,CACNA1E,SRC,MAPK8,NEDD4L,PIK3R1
GO:1902895	positive regulation of pri-miRNA transcription by RNA polymerase II	1.49	0.0103	STAT3,JUN
GO:0045786	negative regulation of cell cycle	0.65	0.0104	MAPK12,EGFR,ATM,PEA15,PRKACB,TGFBR1
GO:0009612	response to mechanical stimulus	0.86	0.0105	EGFR,JUN,SRC,MAPK8
GO:0051093	negative regulation of developmental process	0.53	0.0108	MAPK1,EREG,STAT3,EGFR,SMAD4,PRKACB,TGFBR1,PIK3R1
GO:0051098	regulation of binding	0.73	0.0109	SMAD4,JUN,SRC,TGFBR1,MAPK8
GO:1904353	regulation of telomere capping	1.47	0.0109	MAPK1,ATM
GO:0006915	apoptotic process	0.53	0.011	MAPK1,ATM,PEA15,JUN,TGFBR1,FGFR2,PIK3R1,RPS6KA1
GO:0044409	entry into host	1.06	0.011	CBL,EGFR,SRC
GO:0003148	outflow tract septum morphogenesis	1.45	0.0115	SMAD4,FGFR2
GO:0009299	mRNA transcription	1.45	0.0115	EREG,STAT3
GO:0061900	glial cell activation	1.45	0.0115	EGFR,JUN
GO:0035051	cardiocyte differentiation	1.05	0.0117	MAPK1,PDGFRA,SMAD4
GO:0031349	positive regulation of defense response	0.72	0.0118	EREG,EGFR,NRAS,PRKACB,SRC
GO:2001237	negative regulation of extrinsic apoptotic signaling pathway	1.04	0.012	PEA15,SRC,TGFBR1
GO:0007143	female meiotic nuclear division	1.44	0.0121	EREG,ATM
GO:0007435	salivary gland morphogenesis	1.44	0.0121	EGFR,FGFR2
GO:0031954	positive regulation of protein autophosphorylation	1.44	0.0121	CALM1,SRC
GO:0060317	cardiac epithelial to mesenchymal transition	1.44	0.0121	SMAD4,TGFBR1
GO:0061024	membrane organization	0.57	0.0123	WASL,CBL,STAT3,EGFR,PTPRD,MAPK8,GRIA1
GO:0007176	regulation of epidermal growth factor-activated receptor activity	1.42	0.0128	EREG,CBL
GO:0010453	regulation of cell fate commitment	1.42	0.0128	DUSP6,FGFR2
GO:0040036	regulation of fibroblast growth factor receptor signaling pathway	1.42	0.0128	DUSP6,FGFR2
GO:0043588	skin development	0.71	0.0128	EREG,EGFR,SMAD4,SOS1,FGFR2
GO:0051491	positive regulation of filopodium assembly	1.42	0.0128	WASL,TGFBR1
GO:0060603	mammary gland duct morphogenesis	1.42	0.0128	SRC,FGFR2
GO:0010800	positive regulation of peptidyl-threonine phosphorylation	1.41	0.0134	MAPK1,CALM1
GO:0030100	regulation of endocytosis	0.83	0.0134	WASL,CBL,SRC,NEDD4L
GO:0034248	regulation of cellular amide metabolic process	0.7	0.0135	MAPK1,STAT3,GRM5,CTSA,RPS6KA1
GO:0032101	regulation of response to external stimulus	0.51	0.0136	EREG,PDGFRA,EGFR,ATM,CALM1,NRAS,PRKACB,SRC
GO:0045165	cell fate commitment	0.82	0.0136	STAT3,SMAD4,TGFBR1,FGFR2
GO:0009617	response to bacterium	0.62	0.0137	MAPK1,WASL,JUN,SRC,MAPK8,FGFR2
GO:0006974	cellular response to DNA damage stimulus	0.55	0.0138	MAPK12,MAPK1,CBL,ATM,WDR33,PEA15,PIK3R1
GO:0060325	face morphogenesis	1.39	0.0141	RRAS,PDGFRA
GO:0060674	placenta blood vessel development	1.39	0.0141	MAPK1,ITGB8
GO:0097305	response to alcohol	0.82	0.0141	CBL,STAT3,TGFBR1,FGFR2
GO:1900078	positive regulation of cellular response to insulin stimulus	1.39	0.0141	SRC,PIK3R1
GO:0051150	regulation of smooth muscle cell differentiation	1.38	0.0148	EREG,FGFR2
GO:0060341	regulation of cellular localization	0.54	0.0153	MAPK1,EGFR,CALM1,SRC,MAPK8,NEDD4L,PIK3R1
GO:0034976	response to endoplasmic reticulum stress	0.81	0.0154	RASGRF2,JUN,RASGRF1,PIK3R1
GO:0043902	positive regulation of multi-organism process	0.69	0.0154	EREG,NRAS,PRKACB,JUN,SRC
GO:0001953	negative regulation of cell-matrix adhesion	1.37	0.0155	SRC,PIK3R1
GO:0031334	positive regulation of protein complex assembly	0.8	0.0155	WASL,ATM,JUN,SRC
GO:0045737	positive regulation of cyclin-dependent protein serine/threonine kinase activity	1.37	0.0155	EGFR,SRC
GO:1905477	positive regulation of protein localization to membrane	0.99	0.0155	EGFR,MAPK8,PIK3R1
GO:1904951	positive regulation of establishment of protein localization	0.68	0.0157	MAPK1,EGFR,SRC,MAPK8,PIK3R1
GO:0006355	regulation of transcription, DNA-templated	0.28	0.016	MAPK12,MAPK1,WASL,EREG,GTF3C3,CBL,STAT3,EGFR,SMAD4,ARHGEF11,JUN,SRC,TGFBR1,IRF9,NEDD4L,FGFR2,PIK3R1,RPS6KA1
GO:0007616	long-term memory	1.35	0.0162	RASGRF1,GRIA1
GO:0032212	positive regulation of telomere maintenance via telomerase	1.35	0.0162	MAPK1,ATM
GO:0048008	platelet-derived growth factor receptor signaling pathway	1.35	0.0162	PDGFRA,SRC
GO:0051249	regulation of lymphocyte activation	0.68	0.0163	DUSP3,ATM,SRC,SOS1,PIK3R1
GO:0035270	endocrine system development	0.98	0.0164	MAPK1,PDGFRA,TGFBR1
GO:0048645	animal organ formation	1.34	0.0169	MAPK1,FGFR2
GO:0061384	heart trabecula morphogenesis	1.34	0.0169	TGFBR1,SOS1
GO:0043547	positive regulation of GTPase activity	0.67	0.017	GNB5,ARHGEF11,JUN,SOS1,RASGRF1
GO:0001822	kidney development	0.79	0.0173	PDGFRA,SMAD4,TGFBR1,FGFR2
GO:0001889	liver development	0.97	0.0173	EGFR,JUN,RPS6KA1
GO:0048599	oocyte development	1.33	0.0176	EREG,ATM
GO:0006469	negative regulation of protein kinase activity	0.78	0.0179	DUSP3,CBL,DUSP6,DUSP8
GO:0007568	aging	0.78	0.0181	STAT3,ATM,GRM5,JUN
GO:0120035	regulation of plasma membrane bounded cell projection organization	0.58	0.0185	WASL,SRC,TGFBR1,SLITRK1,PTPRD,NEDD4L
GO:0030036	actin cytoskeleton organization	0.66	0.0186	WASL,PDGFRA,GAB1,ARHGEF11,SRC
GO:0045089	positive regulation of innate immune response	0.77	0.0189	EREG,NRAS,PRKACB,SRC
GO:0001937	negative regulation of endothelial cell proliferation	1.31	0.019	FLT1,TGFBR1
GO:0032205	negative regulation of telomere maintenance	1.31	0.019	ATM,SRC
GO:0045124	regulation of bone resorption	1.31	0.019	EGFR,SRC
GO:0045807	positive regulation of endocytosis	0.95	0.0191	WASL,CBL,NEDD4L
GO:0051592	response to calcium ion	0.95	0.0191	EGFR,CALM1,JUN
GO:0098657	import into cell	0.58	0.0194	MAPK1,WASL,ZFYVE9,SRC,PIK3R1,GRIA1
GO:0042059	negative regulation of epidermal growth factor receptor signaling pathway	1.29	0.0196	CBL,EGFR
GO:0048863	stem cell differentiation	0.94	0.0196	MAPK1,SMAD4,FGFR2
GO:0060043	regulation of cardiac muscle cell proliferation	1.29	0.0196	TGFBR1,FGFR2
GO:1901020	negative regulation of calcium ion transmembrane transporter activity	1.29	0.0196	GNB5,CALM1
GO:0019722	calcium-mediated signaling	0.94	0.02	EGFR,GRM5,CALM1
GO:0072507	divalent inorganic cation homeostasis	0.65	0.0201	PDGFRA,EGFR,GRM5,CALM1,GRIA1
GO:0032418	lysosome localization	1.28	0.0204	CBL,MAP6
GO:0071364	cellular response to epidermal growth factor stimulus	1.28	0.0204	CBL,EGFR
GO:2000826	regulation of heart morphogenesis	1.28	0.0204	SMAD4,TGFBR1
GO:0031056	regulation of histone modification	0.93	0.0205	ATM,SMAD4,MAPK8
GO:0045471	response to ethanol	0.93	0.0205	CBL,STAT3,FGFR2
GO:0048754	branching morphogenesis of an epithelial tube	0.93	0.0205	SMAD4,SRC,FGFR2
GO:0009267	cellular response to starvation	0.92	0.0216	MAPK1,JUN,MAPK8
GO:0042307	positive regulation of protein import into nucleus	1.26	0.0218	MAPK1,PIK3R1
GO:0007215	glutamate receptor signaling pathway	1.25	0.0227	GRM5,GRIA1
GO:0019219	regulation of nucleobase-containing compound metabolic process	0.25	0.0229	MAPK12,MAPK1,WASL,EREG,GTF3C3,CBL,STAT3,EGFR,ATM,SMAD4,ARHGEF11,JUN,SRC,TGFBR1,IRF9,NEDD4L,FGFR2,PIK3R1,RPS6KA1
GO:0048562	embryonic organ morphogenesis	0.74	0.023	MAPK1,PDGFRA,TGFBR1,FGFR2
GO:0003254	regulation of membrane depolarization	1.24	0.0235	SRC,NEDD4L
GO:0060425	lung morphogenesis	1.24	0.0235	MAPK1,FGFR2
GO:0010718	positive regulation of epithelial to mesenchymal transition	1.23	0.0242	SMAD4,TGFBR1
GO:0034198	cellular response to amino acid starvation	1.23	0.0242	MAPK1,MAPK8
GO:1900034	regulation of cellular response to heat	1.23	0.0242	MAPK1,ATM
GO:2001258	negative regulation of cation channel activity	1.23	0.0242	GNB5,CALM1
GO:0003008	system process	0.36	0.0243	MAPK1,EGFR,GRM5,CALM1,ARHGEF11,PRKACB,JUN,SRC,NEDD4L,RASGRF1,GRIA1
GO:0001501	skeletal system development	0.62	0.0247	ITGB8,PDGFRA,SRC,TGFBR1,FGFR2
GO:0007417	central nervous system development	0.49	0.0247	MAPK1,STAT3,EGFR,ATM,SRC,SOS1,FGFR2
GO:0007517	muscle organ development	0.73	0.0247	MAPK12,SMAD4,TGFBR1,FGFR2
GO:0061061	muscle structure development	0.62	0.0247	MAPK12,PDGFRA,SMAD4,TGFBR1,FGFR2
GO:0071222	cellular response to lipopolysaccharide	0.9	0.0247	MAPK1,SRC,MAPK8
GO:0030901	midbrain development	1.22	0.0248	SOS1,FGFR2
GO:0051480	regulation of cytosolic calcium ion concentration	0.73	0.0251	PDGFRA,GRM5,CALM1,GRIA1
GO:0060711	labyrinthine layer development	1.21	0.0257	MAPK1,FGFR2
GO:0000187	activation of MAPK activity	0.89	0.0258	MAPK1,DUSP6,PEA15
GO:0007050	cell cycle arrest	0.89	0.0258	MAPK12,ATM,TGFBR1
GO:1904062	regulation of cation transmembrane transport	0.72	0.0264	GNB5,CALM1,NEDD4L,RASGRF1
GO:0038083	peptidyl-tyrosine autophosphorylation	1.2	0.0265	EGFR,SRC
GO:0070201	regulation of establishment of protein localization	0.54	0.0265	MAPK1,EGFR,CACNA1E,SRC,MAPK8,PIK3R1
GO:0050900	leukocyte migration	0.71	0.0269	FLT1,SRC,SOS1,PIK3R1
GO:2001257	regulation of cation channel activity	0.88	0.0269	GNB5,CALM1,RASGRF1
GO:0010862	positive regulation of pathway-restricted SMAD protein phosphorylation	1.19	0.0273	SMAD4,TGFBR1
GO:0036293	response to decreased oxygen levels	0.71	0.0273	CBL,ATM,SMAD4,SRC
GO:0043525	positive regulation of neuron apoptotic process	1.19	0.0273	ATM,JUN
GO:0051972	regulation of telomerase activity	1.19	0.0273	MAPK1,SRC
GO:0060562	epithelial tube morphogenesis	0.71	0.0273	SMAD4,PRKACB,SRC,FGFR2
GO:0071478	cellular response to radiation	0.88	0.0273	ATM,CDC25A,PIK3R1
GO:2000241	regulation of reproductive process	0.87	0.0279	PRKACB,SRC,FGFR2
GO:0048260	positive regulation of receptor-mediated endocytosis	1.19	0.028	WASL,CBL
GO:0051148	negative regulation of muscle cell differentiation	1.19	0.028	EREG,SMAD4
GO:0050863	regulation of T cell activation	0.71	0.0282	DUSP3,SRC,SOS1,PIK3R1
GO:0031347	regulation of defense response	0.53	0.0283	EREG,EGFR,ATM,NRAS,PRKACB,SRC
GO:0060627	regulation of vesicle-mediated transport	0.6	0.0287	MAPK1,WASL,CBL,SRC,NEDD4L
GO:0048168	regulation of neuronal synaptic plasticity	1.18	0.0288	GRM5,RASGRF1
GO:0000186	activation of MAPKK activity	1.17	0.0297	EGFR,TGFBR1
GO:0031295	T cell costimulation	1.17	0.0297	SRC,PIK3R1
GO:0046626	regulation of insulin receptor signaling pathway	1.17	0.0297	SRC,PIK3R1
GO:0070997	neuron death	1.17	0.0297	CBL,ATM
GO:0071396	cellular response to lipid	0.6	0.0298	MAPK1,EGFR,SRC,MAPK8,FGFR2
GO:2001252	positive regulation of chromosome organization	0.86	0.0298	MAPK1,ATM,SMAD4
GO:0035019	somatic stem cell population maintenance	1.16	0.0305	STAT3,SMAD4
GO:1903078	positive regulation of protein localization to plasma membrane	1.16	0.0305	EGFR,PIK3R1
GO:0048813	dendrite morphogenesis	1.15	0.0314	WASL,MAP6
GO:0060491	regulation of cell projection assembly	0.84	0.0319	WASL,SRC,TGFBR1
GO:1902903	regulation of supramolecular fiber organization	0.69	0.0319	WASL,SMAD4,TGFBR1,PIK3R1
GO:0010332	response to gamma radiation	1.14	0.0323	CBL,ATM
GO:0032103	positive regulation of response to external stimulus	0.58	0.0325	EREG,EGFR,NRAS,PRKACB,SRC
GO:0006687	glycosphingolipid metabolic process	1.14	0.0332	ITGB8,CTSA
GO:2001235	positive regulation of apoptotic signaling pathway	0.83	0.0346	PEA15,TGFBR1,MAPK8
GO:0006417	regulation of translation	0.67	0.0352	MAPK1,STAT3,GRM5,RPS6KA1
GO:0060395	SMAD protein signal transduction	1.12	0.0352	SMAD4,JUN
GO:0061098	positive regulation of protein tyrosine kinase activity	1.11	0.0374	EREG,GRM5
GO:0071230	cellular response to amino acid stimulus	1.11	0.0374	PDGFRA,EGFR
GO:0016192	vesicle-mediated transport	0.35	0.0376	MAPK1,WASL,CBL,ZFYVE9,CALM1,NRAS,CTSA,SRC,PIK3R1,GRIA1
GO:0050866	negative regulation of cell activation	0.81	0.0376	DUSP3,PDGFRA,ATM
GO:0006513	protein monoubiquitination	1.1	0.0383	CBL,NEDD4L
GO:0051966	regulation of synaptic transmission, glutamatergic	1.1	0.0383	EGFR,GRM5
GO:0051302	regulation of cell division	0.81	0.0385	EREG,CALM1,FGFR2
GO:0043062	extracellular structure organization	0.66	0.0392	ITGB8,PDGFRA,PRKACB,TGFBR1
GO:0048015	phosphatidylinositol-mediated signaling	1.09	0.0393	PDGFRA,PIK3R1
GO:0001756	somitogenesis	1.09	0.0404	ATM,SMAD4
GO:0060326	cell chemotaxis	0.8	0.0406	PDGFRA,GAB1,FLT1
GO:1901654	response to ketone	0.8	0.0406	CBL,EGFR,SRC
GO:0009880	embryonic pattern specification	1.08	0.0414	SMAD4,FGFR2
GO:0051899	membrane depolarization	1.08	0.0414	CACNA1E,JUN
GO:0051965	positive regulation of synapse assembly	1.07	0.0424	SLITRK1,PTPRD
GO:0014033	neural crest cell differentiation	1.07	0.0434	MAPK1,SMAD4
GO:0046324	regulation of glucose import	1.07	0.0434	PEA15,PIK3R1
GO:0030104	water homeostasis	1.06	0.0445	PRKACB,NEDD4L
GO:2000736	regulation of stem cell differentiation	1.06	0.0445	PDGFRA,STAT3
GO:1901215	negative regulation of neuron death	0.78	0.0447	CBL,STAT3,JUN
GO:0048663	neuron fate commitment	1.05	0.0455	SMAD4,TGFBR1
GO:0040014	regulation of multicellular organism growth	1.05	0.0467	STAT3,FGFR2
GO:0009952	anterior/posterior pattern specification	0.77	0.0481	ATM,SMAD4,TGFBR1
GO:0051222	positive regulation of protein transport	0.62	0.0486	MAPK1,EGFR,SRC,PIK3R1
GO:0008630	intrinsic apoptotic signaling pathway in response to DNA damage	1.03	0.0489	ATM,PIK3R1
GO:0046902	regulation of mitochondrial membrane permeability	1.03	0.0489	STAT3,MAPK8
GO:0051851	modification by host of symbiont morphology or physiology	1.03	0.0489	CALM1,JUN
KEGG Pathways
hsa04010	MAPK signaling pathway	1.5	1.16e-27	MAPK12,MAPK1,DUSP3,KITLG,EREG,RRAS,RRAS2,PDGFRA,RASGRF2,EGFR,DUSP6,FLT1,PTPN5,CACNA1E,NRAS,PRKACB,JUN,TGFBR1,MAPK8,DUSP8,SOS1,RASGRF1,FGFR2,RPS6KA1
hsa04014	Ras signaling pathway	1.48	5.43e-20	MAPK1,KITLG,RRAS,RRAS2,PDGFRA,GNB5,GAB1,RASGRF2,EGFR,FLT1,CALM1,NRAS,PRKACB,MAPK8,SOS1,RASGRF1,FGFR2,PIK3R1
hsa04012	ErbB signaling pathway	1.71	3.56e-14	MAPK1,EREG,GAB1,CBL,EGFR,NRAS,JUN,SRC,MAPK8,SOS1,PIK3R1
hsa05200	Pathways in cancer	1.13	3.56e-14	MAPK1,KITLG,PDGFRA,GNB5,CBL,STAT3,EGFR,SMAD4,CALM1,ARHGEF11,NRAS,PRKACB,JUN,TGFBR1,MAPK8,SOS1,FGFR2,PIK3R1
hsa04926	Relaxin signaling pathway	1.55	5.76e-14	MAPK12,MAPK1,GNB5,EGFR,NRAS,PRKACB,JUN,SRC,TGFBR1,MAPK8,SOS1,PIK3R1
hsa05205	Proteoglycans in cancer	1.41	1.46e-13	MAPK12,MAPK1,RRAS,RRAS2,GAB1,CBL,STAT3,EGFR,NRAS,PRKACB,SRC,SOS1,PIK3R1
hsa01521	EGFR tyrosine kinase inhibitor resistance	1.69	5.48e-13	MAPK1,PDGFRA,GAB1,STAT3,EGFR,NRAS,SRC,SOS1,FGFR2,PIK3R1
hsa05210	Colorectal cancer	1.65	1.06e-12	MAPK1,EREG,EGFR,SMAD4,NRAS,JUN,TGFBR1,MAPK8,SOS1,PIK3R1
hsa04068	FoxO signaling pathway	1.51	1.3e-12	MAPK12,MAPK1,STAT3,EGFR,ATM,SMAD4,NRAS,TGFBR1,MAPK8,SOS1,PIK3R1
hsa04912	GnRH signaling pathway	1.64	1.3e-12	MAPK12,MAPK1,EGFR,CALM1,NRAS,PRKACB,JUN,SRC,MAPK8,SOS1
hsa01522	Endocrine resistance	1.61	2.16e-12	MAPK12,MAPK1,EGFR,NRAS,PRKACB,JUN,SRC,MAPK8,SOS1,PIK3R1
hsa04072	Phospholipase D signaling pathway	1.46	3.04e-12	MAPK1,KITLG,RRAS,RRAS2,PDGFRA,GAB1,EGFR,GRM5,NRAS,SOS1,PIK3R1
hsa04015	Rap1 signaling pathway	1.36	3.31e-12	MAPK12,MAPK1,KITLG,RRAS,PDGFRA,EGFR,FLT1,CALM1,NRAS,SRC,FGFR2,PIK3R1
hsa04810	Regulation of actin cytoskeleton	1.35	3.44e-12	MAPK1,ITGB8,WASL,RRAS,RRAS2,PDGFRA,EGFR,NRAS,SRC,SOS1,FGFR2,PIK3R1
hsa04722	Neurotrophin signaling pathway	1.52	1.01e-11	MAPK12,MAPK1,GAB1,CALM1,NRAS,JUN,MAPK8,SOS1,PIK3R1,RPS6KA1
hsa05167	Kaposi's sarcoma-associated herpesvirus infection	1.36	2.51e-11	MAPK12,MAPK1,GNB5,STAT3,CALM1,NRAS,JUN,SRC,MAPK8,IRF9,PIK3R1
hsa04510	Focal adhesion	1.33	5.05e-11	MAPK1,ITGB8,PDGFRA,EGFR,FLT1,JUN,SRC,MAPK8,SOS1,RASGRF1,PIK3R1
hsa04933	AGE-RAGE signaling pathway in diabetic complications	1.55	7.59e-11	MAPK12,MAPK1,STAT3,SMAD4,NRAS,JUN,TGFBR1,MAPK8,PIK3R1
hsa05231	Choline metabolism in cancer	1.55	7.59e-11	MAPK1,WASL,PDGFRA,EGFR,NRAS,JUN,MAPK8,SOS1,PIK3R1
hsa04218	Cellular senescence	1.39	1.22e-10	MAPK12,MAPK1,RRAS,RRAS2,ATM,CDC25A,CALM1,NRAS,TGFBR1,PIK3R1
hsa04917	Prolactin signaling pathway	1.65	1.84e-10	MAPK12,MAPK1,STAT3,NRAS,SRC,MAPK8,SOS1,PIK3R1
hsa05166	HTLV-I infection	1.23	4.54e-10	RRAS,RRAS2,PDGFRA,ATM,SMAD4,NRAS,PRKACB,JUN,TGFBR1,MAPK8,PIK3R1
hsa05160	Hepatitis C	1.42	6.8e-10	MAPK12,MAPK1,STAT3,EGFR,NRAS,MAPK8,IRF9,SOS1,PIK3R1
hsa04151	PI3K-Akt signaling pathway	1.12	7.4e-10	MAPK1,ITGB8,KITLG,EREG,PDGFRA,GNB5,EGFR,FLT1,NRAS,SOS1,FGFR2,PIK3R1
hsa04371	Apelin signaling pathway	1.41	7.4e-10	MAPK1,RRAS,RRAS2,GNB5,SMAD4,CALM1,NRAS,PRKACB,TGFBR1
hsa04915	Estrogen signaling pathway	1.41	7.4e-10	MAPK1,EGFR,CALM1,NRAS,PRKACB,JUN,SRC,SOS1,PIK3R1
hsa04540	Gap junction	1.55	7.97e-10	MAPK1,PDGFRA,EGFR,GRM5,NRAS,PRKACB,SRC,SOS1
hsa05161	Hepatitis B	1.39	1.1e-09	MAPK1,STAT3,SMAD4,NRAS,JUN,SRC,TGFBR1,MAPK8,PIK3R1
hsa05226	Gastric cancer	1.37	1.42e-09	MAPK1,GAB1,EGFR,SMAD4,NRAS,TGFBR1,SOS1,FGFR2,PIK3R1
hsa04720	Long-term potentiation	1.62	3.66e-09	MAPK1,GRM5,CALM1,NRAS,PRKACB,GRIA1,RPS6KA1
hsa05214	Glioma	1.6	5.24e-09	MAPK1,PDGFRA,EGFR,CALM1,NRAS,SOS1,PIK3R1
hsa04062	Chemokine signaling pathway	1.28	7.43e-09	MAPK1,WASL,GNB5,STAT3,NRAS,PRKACB,SRC,SOS1,PIK3R1
hsa05212	Pancreatic cancer	1.56	8.52e-09	MAPK1,STAT3,EGFR,SMAD4,TGFBR1,MAPK8,PIK3R1
hsa05220	Chronic myeloid leukemia	1.55	9.84e-09	MAPK1,CBL,SMAD4,NRAS,TGFBR1,SOS1,PIK3R1
hsa04024	cAMP signaling pathway	1.25	1.27e-08	MAPK1,RRAS,RRAS2,CALM1,PRKACB,JUN,MAPK8,PIK3R1,GRIA1
hsa04910	Insulin signaling pathway	1.36	1.5e-08	MAPK1,CBL,CALM1,NRAS,PRKACB,MAPK8,SOS1,PIK3R1
hsa05206	MicroRNAs in cancer	1.31	3.24e-08	MAPK1,PDGFRA,STAT3,EGFR,ATM,CDC25A,NRAS,SOS1
hsa04914	Progesterone-mediated oocyte maturation	1.46	3.52e-08	MAPK12,MAPK1,CDC25A,PRKACB,MAPK8,PIK3R1,RPS6KA1
hsa05215	Prostate cancer	1.44	4.21e-08	MAPK1,PDGFRA,EGFR,NRAS,SOS1,FGFR2,PIK3R1
hsa04659	Th17 cell differentiation	1.42	5.7e-08	MAPK12,MAPK1,STAT3,SMAD4,JUN,TGFBR1,MAPK8
hsa05225	Hepatocellular carcinoma	1.27	5.72e-08	MAPK1,GAB1,EGFR,SMAD4,NRAS,TGFBR1,SOS1,PIK3R1
hsa04144	Endocytosis	1.15	6.46e-08	WASL,PDGFRA,CBL,EGFR,ZFYVE9,SRC,TGFBR1,NEDD4L,FGFR2
hsa04137	Mitophagy - animal	1.56	1e-07	RRAS,RRAS2,NRAS,JUN,SRC,MAPK8
hsa05230	Central carbon metabolism in cancer	1.55	1.17e-07	MAPK1,PDGFRA,EGFR,NRAS,FGFR2,PIK3R1
hsa05203	Viral carcinogenesis	1.22	1.23e-07	MAPK1,STAT3,NRAS,PRKACB,JUN,SRC,IRF9,PIK3R1
hsa05221	Acute myeloid leukemia	1.54	1.23e-07	MAPK1,STAT3,DUSP6,NRAS,SOS1,PIK3R1
hsa05223	Non-small cell lung cancer	1.54	1.23e-07	MAPK1,STAT3,EGFR,NRAS,SOS1,PIK3R1
hsa04664	Fc epsilon RI signaling pathway	1.54	1.27e-07	MAPK12,MAPK1,NRAS,MAPK8,SOS1,PIK3R1
hsa05211	Renal cell carcinoma	1.53	1.35e-07	MAPK1,GAB1,NRAS,JUN,SOS1,PIK3R1
hsa04380	Osteoclast differentiation	1.34	1.64e-07	MAPK12,MAPK1,JUN,TGFBR1,MAPK8,IRF9,PIK3R1
hsa04520	Adherens junction	1.51	1.65e-07	MAPK1,WASL,EGFR,SMAD4,SRC,TGFBR1
hsa04140	Autophagy - animal	1.33	1.66e-07	MAPK1,RRAS,RRAS2,NRAS,PRKACB,MAPK8,PIK3R1
hsa04550	Signaling pathways regulating pluripotency of stem cells	1.29	3.1e-07	MAPK12,MAPK1,STAT3,SMAD4,NRAS,FGFR2,PIK3R1
hsa04723	Retrograde endocannabinoid signaling	1.26	4.73e-07	MAPK12,MAPK1,GNB5,GRM5,PRKACB,MAPK8,GRIA1
hsa05165	Human papillomavirus infection	1.04	4.73e-07	MAPK1,ITGB8,EGFR,ATM,NRAS,PRKACB,IRF9,SOS1,PIK3R1
hsa04921	Oxytocin signaling pathway	1.26	4.85e-07	MAPK1,EGFR,CALM1,NRAS,PRKACB,JUN,SRC
hsa04750	Inflammatory mediator regulation of TRP channels	1.4	6.28e-07	MAPK12,CALM1,PRKACB,SRC,MAPK8,PIK3R1
hsa04660	T cell receptor signaling pathway	1.37	9.31e-07	MAPK12,MAPK1,NRAS,JUN,SOS1,PIK3R1
hsa05142	Chagas disease (American trypanosomiasis)	1.36	1.02e-06	MAPK12,MAPK1,JUN,TGFBR1,MAPK8,PIK3R1
hsa05213	Endometrial cancer	1.52	1.82e-06	MAPK1,EGFR,NRAS,SOS1,PIK3R1
hsa04370	VEGF signaling pathway	1.51	1.94e-06	MAPK12,MAPK1,NRAS,SRC,PIK3R1
hsa05131	Shigellosis	1.48	2.58e-06	MAPK12,MAPK1,WASL,SRC,MAPK8
hsa05120	Epithelial cell signaling in Helicobacter pylori infection	1.46	3.16e-06	MAPK12,EGFR,JUN,SRC,MAPK8
hsa04728	Dopaminergic synapse	1.25	3.55e-06	MAPK12,GNB5,CALM1,PRKACB,MAPK8,GRIA1
hsa04662	B cell receptor signaling pathway	1.43	4.3e-06	MAPK1,NRAS,JUN,SOS1,PIK3R1
hsa05418	Fluid shear stress and atherosclerosis	1.24	4.3e-06	MAPK12,CALM1,JUN,SRC,MAPK8,PIK3R1
hsa04210	Apoptosis	1.23	4.45e-06	MAPK1,ATM,NRAS,JUN,MAPK8,PIK3R1
hsa05100	Bacterial invasion of epithelial cells	1.43	4.45e-06	WASL,GAB1,CBL,SRC,PIK3R1
hsa05218	Melanoma	1.43	4.45e-06	MAPK1,PDGFRA,EGFR,NRAS,PIK3R1
hsa05133	Pertussis	1.41	4.84e-06	MAPK12,MAPK1,CALM1,JUN,MAPK8
hsa05224	Breast cancer	1.19	6.93e-06	MAPK1,EGFR,NRAS,JUN,SOS1,PIK3R1
hsa05132	Salmonella infection	1.36	8.5e-06	MAPK12,MAPK1,WASL,JUN,MAPK8
hsa04630	Jak-STAT signaling pathway	1.16	1.08e-05	PDGFRA,STAT3,EGFR,IRF9,SOS1,PIK3R1
hsa04657	IL-17 signaling pathway	1.32	1.26e-05	MAPK12,MAPK1,JUN,MAPK8,MAPK4
hsa04530	Tight junction	1.14	1.31e-05	WASL,PRKACB,JUN,SRC,MAPK8,NEDD4L
hsa04713	Circadian entrainment	1.31	1.31e-05	MAPK1,GNB5,CALM1,PRKACB,GRIA1
hsa05219	Bladder cancer	1.57	1.31e-05	MAPK1,EGFR,NRAS,SRC
hsa05164	Influenza A	1.14	1.33e-05	MAPK12,MAPK1,JUN,MAPK8,IRF9,PIK3R1
hsa04066	HIF-1 signaling pathway	1.29	1.59e-05	MAPK1,STAT3,EGFR,FLT1,PIK3R1
hsa04916	Melanogenesis	1.29	1.59e-05	MAPK1,KITLG,CALM1,NRAS,PRKACB
hsa04020	Calcium signaling pathway	1.11	1.81e-05	PDGFRA,EGFR,GRM5,CALM1,CACNA1E,PRKACB
hsa04620	Toll-like receptor signaling pathway	1.27	1.85e-05	MAPK12,MAPK1,JUN,MAPK8,PIK3R1
hsa04930	Type II diabetes mellitus	1.52	1.85e-05	MAPK1,CACNA1E,MAPK8,PIK3R1
hsa04668	TNF signaling pathway	1.25	2.35e-05	MAPK12,MAPK1,JUN,MAPK8,PIK3R1
hsa04725	Cholinergic synapse	1.24	2.64e-05	MAPK1,GNB5,NRAS,PRKACB,PIK3R1
hsa05169	Epstein-Barr virus infection	1.07	2.67e-05	MAPK12,STAT3,PRKACB,JUN,MAPK8,PIK3R1
hsa04724	Glutamatergic synapse	1.23	2.69e-05	MAPK1,GNB5,GRM5,PRKACB,GRIA1
hsa04919	Thyroid hormone signaling pathway	1.22	3.01e-05	MAPK1,NRAS,PRKACB,SRC,PIK3R1
hsa04071	Sphingolipid signaling pathway	1.22	3.09e-05	MAPK12,MAPK1,NRAS,MAPK8,PIK3R1
hsa04114	Oocyte meiosis	1.22	3.09e-05	MAPK12,MAPK1,CALM1,PRKACB,RPS6KA1
hsa04611	Platelet activation	1.19	3.97e-05	MAPK12,MAPK1,PRKACB,SRC,PIK3R1
hsa05031	Amphetamine addiction	1.37	6.02e-05	CALM1,PRKACB,JUN,GRIA1
hsa05034	Alcoholism	1.13	7.56e-05	MAPK1,GNB5,CALM1,NRAS,SOS1
hsa04150	mTOR signaling pathway	1.11	9.05e-05	MAPK1,NRAS,SOS1,PIK3R1,RPS6KA1
hsa04350	TGF-beta signaling pathway	1.27	0.00014	MAPK1,ZFYVE9,SMAD4,TGFBR1
hsa04621	NOD-like receptor signaling pathway	1.06	0.00015	MAPK12,MAPK1,JUN,MAPK8,IRF9
hsa04360	Axon guidance	1.04	0.00018	MAPK1,RRAS,NRAS,SRC,PIK3R1
hsa04658	Th1 and Th2 cell differentiation	1.24	0.00018	MAPK12,MAPK1,JUN,MAPK8
hsa05152	Tuberculosis	1.05	0.00018	MAPK12,MAPK1,CALM1,SRC,MAPK8
hsa04960	Aldosterone-regulated sodium reabsorption	1.49	0.00027	MAPK1,NEDD4L,PIK3R1
hsa04931	Insulin resistance	1.16	0.00035	STAT3,MAPK8,PIK3R1,RPS6KA1
hsa05145	Toxoplasmosis	1.15	0.00037	MAPK12,MAPK1,STAT3,MAPK8
hsa04726	Serotonergic synapse	1.14	0.00041	MAPK1,GNB5,NRAS,PRKACB
hsa04270	Vascular smooth muscle contraction	1.11	0.0005	MAPK1,CALM1,ARHGEF11,PRKACB
hsa04650	Natural killer cell mediated cytotoxicity	1.09	0.00058	MAPK1,NRAS,SOS1,PIK3R1
hsa04714	Thermogenesis	0.92	0.00058	MAPK12,NRAS,PRKACB,SOS1,RPS6KA1
hsa04261	Adrenergic signaling in cardiomyocytes	1.04	0.00087	MAPK12,MAPK1,CALM1,PRKACB
hsa04310	Wnt signaling pathway	1.03	0.00095	SMAD4,PRKACB,JUN,MAPK8
hsa04730	Long-term depression	1.28	0.00097	MAPK1,NRAS,GRIA1
hsa04060	Cytokine-cytokine receptor interaction	0.86	0.001	KITLG,PDGFRA,EGFR,FLT1,TGFBR1
hsa04213	Longevity regulating pathway - multiple species	1.28	0.001	NRAS,PRKACB,PIK3R1
hsa01524	Platinum drug resistance	1.22	0.0014	MAPK1,ATM,PIK3R1
hsa05140	Leishmaniasis	1.22	0.0014	MAPK12,MAPK1,JUN
hsa04211	Longevity regulating pathway	1.12	0.0027	NRAS,PRKACB,PIK3R1
hsa04666	Fc gamma R-mediated phagocytosis	1.11	0.0027	MAPK1,WASL,PIK3R1
hsa04727	GABAergic synapse	1.12	0.0027	GNB5,PRKACB,SRC
hsa05020	Prion diseases	1.37	0.0057	MAPK1,PRKACB
hsa04110	Cell cycle	0.97	0.0065	ATM,CDC25A,SMAD4
hsa05216	Thyroid cancer	1.32	0.0069	MAPK1,NRAS
hsa05162	Measles	0.94	0.0079	STAT3,IRF9,PIK3R1
hsa04932	Non-alcoholic fatty liver disease (NAFLD)	0.89	0.0107	JUN,MAPK8,PIK3R1
hsa04934	Cushing's syndrome	0.88	0.0114	MAPK1,EGFR,PRKACB
hsa05030	Cocaine addiction	1.19	0.0114	PRKACB,JUN
hsa04217	Necroptosis	0.87	0.0116	STAT3,MAPK8,IRF9
hsa05014	Amyotrophic lateral sclerosis (ALS)	1.19	0.0116	MAPK12,GRIA1
hsa04923	Regulation of lipolysis in adipocytes	1.16	0.0128	PRKACB,PIK3R1
hsa05202	Transcriptional misregulation in cancer	0.83	0.0143	ATM,DUSP6,FLT1
hsa05168	Herpes simplex infection	0.8	0.0169	JUN,MAPK8,IRF9
hsa05321	Inflammatory bowel disease (IBD)	1.09	0.0169	STAT3,JUN
hsa04924	Renin secretion	1.09	0.0171	CALM1,PRKACB
hsa04920	Adipocytokine signaling pathway	1.05	0.0201	STAT3,MAPK8
hsa04622	RIG-I-like receptor signaling pathway	1.04	0.0205	MAPK12,MAPK8
hsa04971	Gastric acid secretion	1.03	0.0214	CALM1,PRKACB
hsa05323	Rheumatoid arthritis	0.96	0.0282	FLT1,JUN
hsa04970	Salivary secretion	0.95	0.0292	CALM1,PRKACB
hsa05414	Dilated cardiomyopathy (DCM)	0.94	0.0302	ITGB8,PRKACB
hsa05032	Morphine addiction	0.93	0.0319	GNB5,PRKACB
hsa04925	Aldosterone synthesis and secretion	0.92	0.0329	CALM1,PRKACB
hsa05146	Amoebiasis	0.91	0.0333	PRKACB,PIK3R1
hsa04070	Phosphatidylinositol signaling system	0.9	0.035	CALM1,PIK3R1
hsa04922	Glucagon signaling pathway	0.88	0.0367	CALM1,PRKACB
hsa04670	Leukocyte transendothelial migration	0.84	0.0447	MAPK12,PIK3R1
